# Supplementary material for: Genetic Insights into Brain Morphology: a Genome-Wide Association Study of Cortical Thickness and T1-Weighted MRI Gray Matter-White Matter Intensity Contrast
Source: Neuroinformatics. 2025 Apr 1;23(2):26. doi: 10.1007/s12021-025-09722-9 (PMC11961481; doi:10.1007/s12021-025-09722-9)
Supplement: Supplementary file 5 — Supplementary Information 1 Genome-wide significant associations (p < 0.05) for CT (coverage > 1% of cerebral cortex). (CSV 12 KB) [file 12021_2025_9722_MOESM5_ESM.csv]

Supplementary Data 1. Genome-wide significant associations (p < 0.05) for CT
CT: Cortical Thickness
Coverage(%): percentage of the cortex where association was significant (after adjustment for multiple comparisons)
A1: Allele 1
A2: Allele 2
Freq(A1): frequency of allele 1
N: number of individuals in analysis
Coverage(%): percentage of the cortex where association was significant (after adjustment for multiple comparisons)
Peak Beta Coefficient: most significant beta coefficient of SNP
-log p: negative logarithm of p value corresponding to Peak ? (adjusted for multiple comparisons)
Gene(s)	SNP	Genomic Position	A1	A2	Freq(A1)	N	Coverage(%)	Peak Beta Coefficient	�log p
SLC39A8	rs13107325	chr4:103188709	C	T	0.93	41720	10.42	0.0567	15.06
THBS1; LINC02915	rs1080066	chr15:39634222	A	G	0.91	41731	7.96	-0.1494	163.46
THBS1; LINC02915	rs1837636	chr15:39661779	C	T	0.06	41560	5.87	0.1451	107.28
THBS1; LINC02915	rs8032326	chr15:39619456	C	A	0.92	41721	5.37	-0.1178	86.27
KANSL1	rs2696671	chr17:44316888	A	G	0.78	41650	4.82	-0.0269	15.61
CRHR1; MAPT-AS1	rs62057144	chr17:43901558	A	G	0.78	41749	4.74	-0.0267	15.42
MAPT-AS1	rs12185268	chr17:43923683	A	G	0.78	41737	4.72	-0.0265	15.12
MAPT	rs62063786	chr17:44061023	G	A	0.78	41609	4.7	-0.0266	15.29
LINC02210-CRHR1	rs2942164	chr17:43721283	G	C	0.78	41725	4.66	-0.0267	15.44
MAPT	rs10445337	chr17:44067400	T	C	0.78	41554	4.66	-0.0265	15
MAPT	rs62062784	chr17:44024552	C	G	0.78	41756	4.64	-0.0267	15.42
RP11-105N13.4	rs393152	chr17:43719143	A	G	0.78	41677	4.61	-0.0266	15.45
SPPL2C	rs12185233	chr17:43923654	G	C	0.78	41354	4.39	-0.0262	14.53
MAPT	rs8070723	chr17:44081064	A	G	0.78	41735	4.35	-0.026	14.51
no gene found	rs2696425	chr17:43666906	G	C	0.78	39597	4.29	-0.0263	13.77
PLEKHM1	rs5026246	chr17:43572896	T	G	0.78	40869	4.25	-0.0256	13.8
THBS1; LINC02915	rs59203590	chr15:39595840	G	A	0.9	41638	4.23	-0.092	62.38
MAPT	rs62064667	chr17:44082528	A	T	0.78	41242	4.22	-0.0254	13.04
RP11-259G18.3	rs1034927	chr17:44334419	C	T	0.79	40576	4	-0.0262	14.15
RP11-105N13.4	rs62057061	chr17:43856639	C	G	0.78	41212	3.88	-0.0267	15.07
LRRC37A2	rs145809511	chr17:44633014	G	A	0.78	41242	3.81	0.0342	14
RP11-259G18.3	rs2732686	chr17:44338735	C	T	0.79	37556	3.71	-0.0268	13.1
MAPT	rs63750417	chr17:44060775	C	T	0.78	38834	3.63	0.0344	13.18
KANSL1	rs974295	chr17:44150152	A	T	0.78	37822	3.59	-0.0267	13.7
MAPT-IT1	rs62056789	chr17:43975415	A	C	0.78	37830	3.59	-0.0263	13.15
C16orf95	rs9933149	chr16:87226206	T	C	0.38	41650	3.59	-0.0228	10.46
NSF	rs199533	chr17:44828931	G	A	0.79	41719	3.55	-0.0247	12.31
LINC02915	rs10851385	chr15:39625778	G	A	0.21	41693	3.45	0.063	49.21
RP11-259G18.1	rs2732650	chr17:44344988	C	G	0.79	37620	3.42	-0.0259	12.17
NSF	rs199439	chr17:44793503	A	G	0.79	37763	3.42	-0.0238	12.35
NSF	rs199448	chr17:44809001	A	G	0.79	37851	3.42	-0.0232	11.6
NSF	rs199457	chr17:44795469	C	T	0.79	37825	3.38	-0.0234	11.89
WNT3	rs199515	chr17:44856641	G	C	0.21	41744	3.28	0.0241	11.65
NSF	rs199456	chr17:44797919	C	T	0.79	37833	3.18	-0.0234	11.82
RP11-105N13.4	rs1635298	chr17:43744344	T	A	0.24	41244	3.1	-0.031	12.17
NSF	rs199451	chr17:44801784	G	A	0.79	37846	3.1	-0.0238	12.3
no gene found	rs2696624	chr17:44326845	A	G	0.79	38523	3.08	-0.0262	12.92
WNT3	rs199509	chr17:44858728	G	A	0.21	37813	2.99	0.0246	10.71
SLC39A8	rs34333163	chr4:103283117	A	G	0.93	41679	2.79	0.0571	7.29
PLEKHM1	rs55663797	chr17:43544379	G	A	0.82	41684	2.75	-0.0248	10.76
ARHGAP27	rs12939187	chr17:43508223	G	T	0.82	41719	2.65	0.0326	10.51
CTD-2315A10.1	rs2164950	chr14:59627631	G	A	0.88	41564	2.63	0.0457	24
PLEKHM1	rs56192752	chr17:43555253	A	G	0.82	41679	2.62	0.0328	10.76
NSF	rs183211	chr17:44788310	G	A	0.76	41731	2.58	-0.0207	11.02
LINC02915	rs12595668	chr15:39573535	A	G	0.86	41672	2.58	-0.0608	33.95
NSF	rs199453	chr17:44800946	C	T	0.76	41714	2.56	-0.0207	11.11
NSF	rs199529	chr17:44837217	A	C	0.77	37845	2.54	-0.041	10.07
RP11-498M5.2	rs34592089	chr4:102926923	G	A	0.94	41729	2.54	0.0537	7.71
WNT3	rs199526	chr17:44847707	C	G	0.22	37851	2.52	0.0222	11.02
WNT3	rs199501	chr17:44862613	A	G	0.24	41630	2.36	0.0204	10.46
WNT3	rs916888	chr17:44863133	T	C	0.76	41728	2.3	-0.022	10.47
CTB-39G8.3	rs62064598	chr17:43474668	C	G	0.82	37814	2.22	0.0314	9.38
NSF	rs199442	chr17:44820122	G	A	0.76	37817	2.21	0.0285	9.49
NSF	rs199536	chr17:44820425	T	C	0.24	37756	2.19	0.0199	8.79
AMZ1	rs798544	chr7:2763102	C	T	0.7	41747	2.15	-0.0176	7.23
LINC02915	rs62008266	chr15:39562712	C	A	0.85	41337	2.13	-0.054	27.82
NSF	rs199530	chr17:44836653	G	A	0.24	37856	2.11	0.0395	9.47
ARHGAP27	rs55793500	chr17:43479748	T	C	0.82	37523	2.09	0.0318	9.86
GNA12	rs1182183	chr7:2873136	C	T	0.7	41745	2.07	-0.0172	6.82
C16orf95	rs4843549	chr16:87237863	G	A	0.39	41699	2.05	-0.0199	8.43
ARHGAP27	rs4763	chr17:43471489	G	A	0.82	37859	2.03	0.0322	10.07
EML2	rs3816046	chr19:46118127	C	T	0.67	41687	2.01	0.0186	5.32
GNA12	rs798502	chr7:2789880	A	C	0.7	41473	1.99	-0.0179	7.53
GNA12	rs798497	chr7:2795957	A	G	0.7	41671	1.99	-0.0176	7.23
WNT3	rs199520	chr17:44853872	G	A	0.24	37813	1.95	0.039	9.19
AMZ1	rs798560	chr7:2758309	A	G	0.7	41725	1.93	-0.0174	7.02
WNT3	rs199498	chr17:44865603	T	C	0.78	37844	1.83	-0.0204	8.96
PDPR	rs4985397	chr16:70148508	G	A	0.62	41580	1.83	0.0157	4.98
DACT1	rs160459	chr14:59074136	A	C	0.53	41697	1.83	-0.0256	9.79
GNA12	rs2533879	chr7:2859847	G	A	0.7	41742	1.81	-0.018	7.2
GNA12	rs1182188	chr7:2869985	T	C	0.7	41749	1.8	-0.0173	7.02
NSF	rs7224296	chr17:44800046	G	A	0.27	37838	1.78	-0.0272	9.47
EPHA3	rs35124509	chr3:89521693	T	C	0.61	41703	1.7	-0.0244	15.74
STRN	rs888083	chr2:37117073	C	T	0.58	41690	1.68	-0.0223	9
EPHA3	rs2117137	chr3:89525505	A	G	0.6	41678	1.68	-0.0241	15.46
LPAR1	rs1409682	chr9:113665419	G	A	0.79	41677	1.66	0.03	8.91
C16orf95	rs4843547	chr16:87240148	G	T	0.36	41716	1.66	-0.0197	6.89
NSF	rs35732828	chr17:44833217	C	A	0.84	41759	1.64	-0.0582	14.42
DPYSL5	rs6759548	chr2:27161060	A	G	0.39	41721	1.62	0.0616	25.64
ANO2	rs3782656	chr12:5913167	C	T	0.49	41650	1.6	-0.0305	16.12
RP11-146F11.2	rs117856672	chr16:30638256	A	G	0.99	41658	1.56	-0.0025	12.61
RP11-219H23.1	rs78783493	chr2:97668945	C	T	0.91	41762	1.54	0.0403	4.93
RP11-288C18.1	rs711244	chr2:37068428	C	T	0.58	41720	1.52	-0.0222	8.85
DPYSL5	rs4316900	chr2:27140342	C	T	0.62	41580	1.52	-0.061	24.42
RP11-419C5.1	rs55832879	chr16:70057959	T	G	0.62	41710	1.48	0.0153	4.57
LINC02915	rs17622678	chr15:39651902	C	A	0.55	41592	1.48	0.0374	23.26
RP11-106J23.1	rs62052493	chr16:70125154	T	C	0.62	41676	1.48	0.0151	4.41
MAP4K5	rs117145739	chr14:51012070	T	C	0.99	41702	1.46	-0.0021	9.98
RP11-899L11.1	rs12919133	chr16:87257820	C	T	0.44	41713	1.44	-0.0178	6.56
LINC02915	rs12907993	chr15:39590057	A	G	0.47	37784	1.41	0.0313	15.21
RP11-419C5.1	rs62051324	chr16:70031939	G	A	0.62	41592	1.39	0.0152	4.48
NSF	rs17692129	chr17:44793283	C	T	0.67	41712	1.39	-0.0404	10.35
GPR78	rs6834561	chr4:8678364	A	G	0.02	41745	1.37	0.0016	6.85
no gene found	rs28485731	chr4:8707569	C	A	0.99	40178	1.35	-0.0003	15.78
EPHA3	rs7632427	chr3:89534377	T	C	0.6	41724	1.33	-0.0257	18.04
RP11-408A13.3	rs10961577	chr9:14562314	C	T	0.98	41584	1.31	-0.0015	6.12
CTC-325J23.3	rs12517451	chr5:79920073	C	T	0.76	40623	1.29	-0.0177	7.51
ANO2	rs10849343	chr12:5922895	C	A	0.47	41626	1.29	-0.0292	14.39
PRDM5	rs12507922	chr4:121707714	C	T	0.72	41735	1.27	-0.0199	5.13
RP11-899L11.1	rs7500241	chr16:87246608	C	T	0.45	41536	1.27	0.0269	5.86
MAPRE3	rs11688708	chr2:27199608	T	G	0.39	41636	1.25	0.0584	22.49
MYL10	rs76694902	chr7:101333096	T	C	0.99	41756	1.25	-0.0004	24.36
AC006374.2	rs117830955	chr7:85731546	G	A	0.98	41723	1.23	-0.0014	5.86
KCNK2	rs864736	chr1:215150260	C	A	0.45	41681	1.21	0.0304	5.77
MAPRE3	rs11677841	chr2:27239949	G	T	0.39	41554	1.21	0.0586	22.57
RP11-624L4.2	rs62005276	chr15:39742570	T	C	0.13	41718	1.21	0.0291	11.3
RP11-51M18.1	rs74468791	chr8:84307477	T	C	0.99	41491	1.19	-0.0003	17.14
CTD-2315A10.2	rs72724695	chr14:59590174	A	G	0.87	37614	1.19	0.0509	14.4
RP11-1338A24.1	rs6852151	chr4:8712254	C	T	0.99	41756	1.17	-0.0003	16.43
no gene found	rs148330006	chr1:86048526	C	G	0.99	37295	1.17	-0.0048	16.22
DACT1	rs468167	chr14:59068964	T	C	0.57	37801	1.17	0.0168	5.29
SMG6	rs12451211	chr17:1965542	G	A	0.26	41620	1.17	-0.018	4.06
KCNK2	rs59084003	chr1:215154276	C	T	0.93	41749	1.17	0.0582	5.86
PLCB1	rs41308635	chr20:8632727	T	C	0.99	41609	1.17	-0.0003	16.77
MYL10	rs10278829	chr7:101280561	C	T	0.99	41707	1.15	-0.0003	15.27
PAFAH1B1	rs74252325	chr17:2546340	C	T	0.79	41564	1.15	-0.0247	6.03
no gene found	rs117569801	chr7:101305314	T	C	0.99	41744	1.15	-0.0003	15.5
GNA12	rs798489	chr7:2801803	C	T	0.73	41747	1.15	-0.0182	6.79
RP11-202H2.1	rs77472595	chr12:87294075	T	A	0.99	41612	1.13	-0.0002	13.7
RP11-205M20.7	rs1109632	chr9:32566583	G	A	0.99	41743	1.13	-0.005	27.39
DLK1	rs72698740	chr14:101211671	A	G	0.99	41141	1.13	-0.0003	16.32
RP11-1338A24.1	rs28453112	chr4:8719942	C	T	0.99	41776	1.13	-0.0003	16.02
FAM175B	rs10901823	chr10:126488660	G	A	0.43	41676	1.13	-0.0458	29.26
SPRY4	rs139512218	chr5:141694021	G	T	0.99	41747	1.11	-0.0036	20.08
ANO2	rs7969834	chr12:5901663	A	G	0.73	41704	1.11	0.0283	10.1
SERPINE1	rs2227708	chr7:100772139	C	T	0.99	41686	1.11	-0.0043	19.55
RP11-429G19.2	rs17469353	chr10:97820635	G	A	0.99	41687	1.11	-0.0043	20.25
TMEM63B	rs116442182	chr6:44099631	A	G	0.99	41765	1.09	-0.0002	12.42
PHF20L1	rs117228433	chr8:133817417	C	T	0.99	41694	1.09	-0.0027	11.53
FREM1	rs10961773	chr9:14892993	C	A	0.99	41765	1.09	-0.0002	12.28
RP11-266E14.1	rs77266407	chr12:106232822	G	A	0.99	41766	1.09	-0.0002	14.19
RP11-245A18.2	rs10094301	chr8:125020626	C	T	0.99	41710	1.09	-0.0029	13.47
MIPEP	rs117492842	chr13:24366462	C	T	0.99	41755	1.09	-0.0003	16.35
GNA12	rs1182143	chr7:2912928	T	C	0.7	41277	1.09	-0.0147	4.18
RP11-319E16.1	rs4766341	chr12:5298590	T	G	0.78	41723	1.07	0.0549	40.28
no gene found	rs113596382	chr8:123150979	A	G	0.99	38457	1.07	-0.0038	19.65
RANBP3L	rs72744592	chr5:36272006	T	C	0.99	40765	1.07	-0.0003	14.57
RP11-1136L8.1	rs72718522	chr8:128689934	T	C	0.99	41694	1.07	-0.0033	13.87
RP11-525K10.1	rs117554922	chr16:80094623	C	G	0.99	41698	1.07	-0.0044	14.55
RP3-331H24.5	rs79492477	chr6:72040879	A	G	0.99	41740	1.07	-0.0034	15.66
METTL10	rs11245366	chr10:126482849	C	T	0.44	41715	1.07	-0.0458	29.43
no gene found	rs146903951	chr11:121440937	T	C	0.99	39387	1.07	-0.0002	11.78
NRCAM	rs34721383	chr7:107820819	T	C	0.99	41638	1.07	-0.0036	20.45
CALD1	rs200086155	chr7:134626035	A	G	0.99	41753	1.07	-0.0002	14.59
TLL2	rs72829546	chr10:98176550	G	A	0.99	41747	1.05	-0.0013	12.44
HACD2	rs116638204	chr3:123270682	A	G	0.99	41513	1.05	-0.0025	12.56
RP11-81H14.2	rs112660944	chr12:68768394	G	A	0.99	41774	1.05	-0.0027	14.04
RP13-379L11.1	rs6128265	chr20:56645434	C	T	0.99	40465	1.05	-0.0026	17.35
FREM1	rs10961778	chr9:14897030	C	T	0.99	41726	1.05	-0.0002	11.37
CNTN5	rs113027183	chr11:100290905	C	T	0.99	41743	1.05	-0.0026	13.58
no gene found	rs77999961	chr8:143816686	C	T	0.99	40144	1.05	-0.0037	19.89
HCN1	rs114303263	chr5:45363651	A	G	0.99	41656	1.03	-0.0002	14.4
TP73	rs116246270	chr1:3590640	G	A	0.99	41763	1.03	-0.0005	11.73
GML	rs118142585	chr8:143931240	A	G	0.99	41616	1.03	-0.0031	16.99
THRB	rs114833451	chr3:24256738	G	A	0.99	41765	1.03	-0.0024	12.07
ADORA2BP	rs72741019	chr1:209922031	C	T	0.99	41750	1.03	-0.0024	12.19
LPAR1	rs17788474	chr9:113704224	A	G	0.99	41778	1.01	-0.0002	11.83
BANK1	rs17199964	chr4:102707791	G	A	0.93	41745	1.01	0.0308	4.81
AP001891.1	rs116155755	chr11:116237486	T	C	0.99	41486	1.01	-0.0023	11.14
MIR3142HG	rs77917522	chr5:159912839	A	G	0.98	41734	1.01	-0.0026	13.62
RF00571	rs72710706	chr4:179678368	T	C	0.99	41461	1.01	-0.0002	13.02
ITPR1	rs74623666	chr3:4701429	A	G	0.99	41589	1.01	-0.0002	10.98
DZIP1L	rs77008668	chr3:137771782	A	G	0.99	41744	1.01	-0.0029	13.97
NUAK1	rs12146713	chr12:106476805	T	C	0.91	41622	1.01	0.0519	5.92
UNC5D	rs35845054	chr8:35131468	A	G	0.99	41411	1.01	-0.0002	12.15
RP4-607I7.1	rs78766042	chr11:35104080	G	A	0.98	41759	1.01	-0.0018	8.03
PRKCG	rs76010896	chr19:54391880	A	G	0.99	41780	1.01	-0.0026	13.29
GNA12	rs2533875	chr7:2882829	G	A	0.59	41662	1.01	-0.0152	5.41
MGAM	rs117157602	chr7:141727166	G	A	0.99	41637	1.01	-0.0022	11.14
