# Supplementary material for: Genetic Insights into Brain Morphology: a Genome-Wide Association Study of Cortical Thickness and T1-Weighted MRI Gray Matter-White Matter Intensity Contrast
Source: Neuroinformatics. 2025 Apr 1;23(2):26. doi: 10.1007/s12021-025-09722-9 (PMC11961481; doi:10.1007/s12021-025-09722-9)
Supplement: Supplementary file 6 — Supplementary Information 2 Genome-wide significant associations (p < 0.05) for GWC (coverage > 1% of cerebral cortex). (CSV 9 KB) [file 12021_2025_9722_MOESM6_ESM.csv]

Supplementary Data 2. Genome-wide significant associations (p < 0.05) for GWC
GWC: gray-white matter contrast
Coverage(%): percentage of the cortex where association was significant (after adjustment for multiple comparisons)
A1: Allele 1
A2: Allele 2
Freq(A1): frequency of allele 1
N: number of individuals in analysis
Coverage(%): percentage of the cortex where association was significant (after adjustment for multiple comparisons)
Peak Beta Coefficient: most significant beta coefficient of SNP
-log p: negative logarithm of p value corresponding to Peak ? (adjusted for multiple comparisons)
Gene(s)	SNP	Genomic Position	A1	A2	Freq(A1)	N	Coverage(%)	Peak Beta Coefficient	�log p
KCNK2	rs864736	chr1:215150260	C	A	0.45	41681	14.46	0.0032	31.22
SLC39A8	rs13107325	chr4:103188709	C	T	0.93	41720	12.69	-0.0036	22.34
KCNK2	rs59084003	chr1:215154276	C	T	0.93	41749	12.49	0.0046	24.89
KCNK2	rs755576	chr1:215134722	G	A	0.93	40530	10.07	0.0054	20.99
PYGB	rs6115101	chr20:25229564	C	A	0.56	41665	8.67	0.0016	9.05
NUAK1	rs12146713	chr12:106476805	T	C	0.91	41622	8.16	-0.0237	28.87
C16orf95	rs9933149	chr16:87226206	T	C	0.38	41650	8.1	0.0031	17.4
ABHD12	rs2482923	chr20:25308981	T	C	0.44	41683	7.92	-0.0017	9.69
GINS1	rs2500424	chr20:25391969	C	T	0.43	41674	7.75	-0.0017	9.56
ABHD12	rs7267979	chr20:25298087	A	G	0.44	41721	7.47	-0.0016	9.13
RP11-323K10.1	rs6667184	chr1:215135752	T	C	0.69	41703	7.05	0.0022	18.98
ABHD12	rs6083818	chr20:25346082	G	A	0.44	41688	6.91	-0.0016	8.57
ABHD12	rs2482941	chr20:25361216	T	C	0.44	41670	6.75	-0.0016	9.24
VCAN	rs12653308	chr5:82858828	A	G	0.8	41716	6.75	0.001	6.53
KCNK2	rs1452608	chr1:215191552	G	A	0.54	41677	5.76	0.0019	14.42
C16orf95	rs4843549	chr16:87237863	G	A	0.39	41699	5.46	0.0035	12.19
THBS1; LINC02915	rs1080066	chr15:39634222	A	G	0.91	41731	5.27	-0.005	65.07
KCNK2	rs2841614	chr1:215186121	T	C	0.93	41629	5.23	0.0038	15.33
PPP2R3A	rs1393786	chr3:135854035	C	A	0.74	37815	5.19	0.0021	9.09
ABHD12	rs35735333	chr20:25337205	T	G	0.48	41500	4.51	-0.0015	7.03
RP11-899L11.1	rs12919133	chr16:87257820	C	T	0.44	41713	4.47	0.0026	11.49
AC090505.6	rs4393849	chr3:194478411	A	G	0.68	37784	4.22	0.0017	6.67
ABHD12	rs6083824	chr20:25363057	G	A	0.48	41707	4.18	-0.0015	6.78
RP11-498M5.2	rs34592089	chr4:102926923	G	A	0.94	41729	4.14	-0.0031	12.17
PCCB	rs9844666	chr3:135974216	G	A	0.77	41738	4.14	0.0011	7.52
NINL	rs1983974	chr20:25530619	A	C	0.48	41611	4.08	-0.0015	6.46
GNA12	rs798502	chr7:2789880	A	C	0.7	41473	3.94	-0.0096	11.46
GNA12	rs798497	chr7:2795957	A	G	0.7	41671	3.84	-0.0096	11.63
RP11-899L11.3	rs1110339	chr16:87250019	C	T	0.41	37751	3.71	0.0017	9.51
C16orf95	rs4843547	chr16:87240148	G	T	0.36	41716	3.61	0.0019	14.1
AMZ1	rs798544	chr7:2763102	C	T	0.7	41747	3.57	-0.0097	11.87
AMZ1	rs798560	chr7:2758309	A	G	0.7	41725	3.45	-0.0095	11.33
GNA12	rs1182183	chr7:2873136	C	T	0.7	41745	3.43	0.0027	10.88
LPAR1	rs1409682	chr9:113665419	G	A	0.79	41677	3.42	-0.0048	18.09
GNA12	rs1182188	chr7:2869985	T	C	0.7	41749	3.36	0.0028	11.29
GNA12	rs2533879	chr7:2859847	G	A	0.7	41742	3.24	0.0028	11.41
RP11-899L11.1	rs7500241	chr16:87246608	C	T	0.45	41536	3.24	0.0027	13.37
OSTN	rs13089287	chr3:190654424	T	C	0.62	41680	3.12	0.0147	41.54
THBS1; LINC02915	rs1837636	chr15:39661779	C	T	0.06	41560	2.97	0.006	40.99
STX6	rs1411478	chr1:180962282	A	G	0.4	41729	2.85	-0.0015	7.93
LPAR1	rs10980679	chr9:113747630	A	C	0.88	41709	2.81	-0.0054	14.36
STAG1	rs13092193	chr3:136240366	T	C	0.76	41494	2.81	0.001	6.57
SLC6A20	rs17279437	chr3:45814094	G	A	0.9	41756	2.79	0.0058	13.94
GNA12	rs798489	chr7:2801803	C	T	0.73	41747	2.73	0.0028	10.08
CNNM2	rs7914558	chr10:104775908	G	A	0.61	41731	2.73	-0.0023	11.01
CTD-2315A10.1	rs2164950	chr14:59627631	G	A	0.88	41564	2.65	0.0031	26.07
NT5C2	rs7896547	chr10:104866958	A	G	0.61	41344	2.62	-0.0022	10.36
LPAR1	rs1326895	chr9:113678096	C	T	0.88	41655	2.56	-0.0052	12.44
PLEKHG1	rs9371194	chr6:151034730	G	T	0.54	41653	2.54	0.0025	8
NT5C2	rs7920251	chr10:104950197	C	T	0.61	41680	2.48	-0.0022	9.46
BORCS7-ASMT	rs12763665	chr10:104653717	G	A	0.6	41622	2.4	-0.0022	10.45
RP11-899L11.1	rs12597370	chr16:87259856	A	G	0.37	40833	2.4	0.0023	7.98
RP5-965G21.3	rs6115094	chr20:25210827	A	G	0.51	41685	2.38	0.0013	4.89
no gene found	rs13065568	chr3:190659591	G	A	0.63	38227	2.36	0.0147	36.45
SUPT3H	rs9472414	chr6:44946506	T	A	0.79	41104	2.3	0.0017	4.69
AC009276.4	rs4524734	chr7:134382784	C	T	0.65	41684	2.24	0.0014	6.47
THBS1; LINC02915	rs8032326	chr15:39619456	C	A	0.92	41721	2.15	-0.0035	24.92
RP11-437L7.2	rs8062435	chr16:51446083	T	C	0.67	41715	2.15	0.0017	8.77
AC083874.3	rs10954465	chr7:134412209	A	G	0.39	41671	2.11	-0.0018	7.88
LPAR1	rs10980634	chr9:113688082	A	G	0.87	37837	2.07	-0.0048	10.23
SLC39A8	rs34333163	chr4:103283117	A	G	0.93	41679	2.05	-0.003	13.78
GMNC	rs9862175	chr3:190596086	C	T	0.54	41630	2.05	0.0116	25.4
GNA12	rs1182143	chr7:2912928	T	C	0.7	41277	2.03	-0.0088	9.08
LARS2	rs80163550	chr3:45551393	A	G	0.92	41763	1.95	0.0049	9.96
PRKAG2	rs34802637	chr7:151502809	A	G	0.81	41727	1.85	0.0026	7.05
GINS1	rs6076347	chr20:25398790	G	A	0.52	41701	1.81	-0.0015	6.5
AC090505.6	rs58005101	chr3:194471407	G	A	0.81	41724	1.72	0.0015	4.49
LPAR1	rs10980645	chr9:113699603	T	G	0.71	41722	1.68	-0.0032	8.74
GMNC	rs9290959	chr3:190624703	C	A	0.91	41685	1.64	-0.0168	16.42
SLC6A20	rs73062374	chr3:45818144	G	A	0.86	41571	1.62	0.0042	7.83
GNA12	rs2533875	chr7:2882829	G	A	0.59	41662	1.52	-0.0056	7.28
RUNX2	rs1321075	chr6:45391943	T	G	0.14	41747	1.42	-0.0019	3.24
no gene found	rs227835	chr6:44682316	T	C	0.75	38578	1.41	0.0013	3.07
DYSF	rs2900976	chr2:71958480	C	T	0.65	41768	1.41	0.0013	6.8
BANK1	rs17199964	chr4:102707791	G	A	0.93	41745	1.39	0.002	8.95
MLLT10	rs7098100	chr10:21834536	G	A	0.66	41708	1.31	0.0079	7.36
KCNK2	rs12031300	chr1:215171545	G	A	0.73	41610	1.31	0.0019	8.21
MLLT10	rs10828249	chr10:21824727	G	A	0.66	41650	1.27	0.0055	7.74
C16orf95	rs4843223	chr16:87214029	T	C	0.41	41686	1.27	-0.0076	6.25
LPAR1	rs9644902	chr9:113764040	A	G	0.67	37835	1.25	-0.0031	6.74
KCNK2	rs111593735	chr1:215375386	A	C	0.94	41338	1.25	0.004	7.81
RP11-359M6.3	rs4842266	chr12:79951566	G	A	0.31	40971	1.25	0.0024	13.48
AC083874.3	rs6962339	chr7:134416604	A	G	0.41	41553	1.23	-0.0017	7.23
SUPT3H	rs2396371	chr6:44946550	C	T	0.57	37847	1.23	-0.0012	10.2
BORCS7-ASMT	rs11191424	chr10:104625886	G	A	0.67	41160	1.21	-0.0019	7.41
RUNX2	rs35565233	chr6:45349497	G	A	0.88	41486	1.21	0.0021	4.29
THBS1; LINC02915	rs59203590	chr15:39595840	G	A	0.9	41638	1.19	0.004	17.44
KCTD3	rs12129661	chr1:215761794	T	C	0.96	41700	1.19	0.0036	6
SUPT3H	rs1748238	chr6:45143329	G	A	0.14	41679	1.17	-0.002	4.33
CRHR1; MAPT-AS1	rs62057144	chr17:43901558	A	G	0.78	41749	1.17	-0.0013	9.24
LPAR1	rs10980675	chr9:113741920	A	G	0.33	37833	1.17	0.0029	6.67
NT5C2	rs11598702	chr10:104897985	T	C	0.61	41711	1.15	0.0017	5.44
SPPL2C	rs12185233	chr17:43923654	G	C	0.78	41354	1.15	-0.0013	8.26
ENTPD6	rs11698185	chr20:25181998	T	C	0.54	41718	1.15	0.0013	3.85
RP11-323K10.1	rs504473	chr1:215140283	C	G	0.24	41680	1.13	0.0023	8.75
LRRC37A2	rs145809511	chr17:44633014	G	A	0.78	41242	1.13	-0.0013	8.47
MAPT	rs62063786	chr17:44061023	G	A	0.78	41609	1.13	-0.0013	8.91
CNNM2	rs12413409	chr10:104719096	G	A	0.92	41771	1.13	-0.0037	8.64
LINC02210-CRHR1	rs2942164	chr17:43721283	G	C	0.78	41725	1.11	-0.0013	8.86
MLLT10	rs1243180	chr10:21915619	T	A	0.71	37816	1.11	0.0062	8.59
KIF6	rs11751784	chr6:39494255	A	G	0.69	41702	1.11	0.0013	5.92
MAPT	rs62062784	chr17:44024552	C	G	0.78	41756	1.11	-0.0013	8.69
MAPT	rs8070723	chr17:44081064	A	G	0.78	41735	1.09	-0.0013	8.56
SUPT3H	rs1285028	chr6:45121948	A	C	0.12	41724	1.09	-0.0021	4.42
RP11-105N13.4	rs393152	chr17:43719143	A	G	0.78	41677	1.09	-0.0013	8.51
KANSL1	rs2696671	chr17:44316888	A	G	0.78	41650	1.09	-0.0013	8.73
SUPT3H	rs3749863	chr6:45345248	A	C	0.39	41745	1.09	0.0012	9.66
JAG1	rs6133987	chr20:10650354	C	T	0.77	41682	1.07	-0.0107	9.49
STAG1	rs7612160	chr3:136272805	C	A	0.66	41629	1.07	0.0016	6.21
MAPT	rs10445337	chr17:44067400	T	C	0.78	41554	1.07	-0.0013	8.5
BORCS7-ASMT	rs7096169	chr10:104618695	A	G	0.67	37813	1.07	-0.002	6.83
GNA13	rs1969177	chr17:62990826	G	A	0.09	40485	1.07	0.0112	16.94
RP11-259G18.3	rs1034927	chr17:44334419	C	T	0.79	40576	1.05	-0.0013	7.89
RUNX2	rs2677110	chr6:45444061	C	T	0.66	41663	1.05	0.0012	10.43
CNNM2	rs11191548	chr10:104846178	T	C	0.92	41704	1.05	-0.0036	7.63
NSF	rs199530	chr17:44836653	G	A	0.24	37856	1.05	0.0023	7.78
RP11-105N13.4	rs62057061	chr17:43856639	C	G	0.78	41212	1.05	-0.0013	8.79
MAPT-AS1	rs12185268	chr17:43923683	A	G	0.78	41737	1.03	-0.0013	8.79
MLLT10	rs2183271	chr10:21957229	T	C	0.64	40712	1.03	0.0054	7.26
SEM1	rs1880512	chr7:96215832	C	T	0.32	41515	1.01	-0.0019	16
CASC10	rs5011832	chr10:21782842	T	C	0.65	41714	1.01	0.0083	6.31
AMZ2P1	rs4791250	chr17:62983145	T	G	0.1	41728	1.01	0.0108	17.12
NT5C2	rs732998	chr10:104897901	T	C	0.92	41671	1.01	-0.0038	8.6
SEM1	rs10274117	chr7:96231714	C	A	0.3	41697	1.01	-0.0019	16.62
GWC: gray-white matter contrast
A1: Allele 1
A2: Allele 2
Freq(A1): frequency of allele 1
N: number of individuals in analysis
Coverage(%): percentage of the cortex where association was significant (after adjustment for multiple comparisons)
Peak β: most significant beta coefficient of SNP
#NAME?
