# Supplementary material for: Genetic Insights into Brain Morphology: a Genome-Wide Association Study of Cortical Thickness and T1-Weighted MRI Gray Matter-White Matter Intensity Contrast
Source: Neuroinformatics. 2025 Apr 1;23(2):26. doi: 10.1007/s12021-025-09722-9 (PMC11961481; doi:10.1007/s12021-025-09722-9)
Supplement: Supplementary file 7 — Supplementary Information 3 Top 1% of SNPs for CT by most significant beta coefficient. (CSV 438 KB) [file 12021_2025_9722_MOESM7_ESM.csv]

Supplementary Data 3. Top SNPs for CT by most significant beta coefficient
CT: Cortical Thickness
Coverage(%): percentage of the cortex where association was significant (after adjustment for multiple comparisons)
A1: Allele 1
A2: Allele 2
Freq(A1): frequency of allele 1
N: number of individuals in analysis
Coverage(%): percentage of the cortex where association was significant (after adjustment for multiple comparisons)
Peak Beta Coefficient: most significant beta coefficient of SNP
-log p: negative logarithm of p value corresponding to Peak ? (adjusted for multiple comparisons)
Gene(s)	SNP	Genomic Position	A1	A2	Freq(A1)	N	Coverage(%)	Peak Beta Coefficient	-log p
THBS1; LINC02915	rs1080066	chr15:39634222	A	G	0.91	41731	7.96	-0.1494	163.46
THBS1; LINC02915	rs1837636	chr15:39661779	C	T	0.06	41560	5.87	0.1451	107.28
THBS1; LINC02915	rs8032326	chr15:39619456	C	A	0.92	41721	5.37	-0.1178	86.27
RELN	rs56342240	chr7:103234828	G	C	0.99	40335	0.04	-0.0001	76.29
EYS	rs72876937	chr6:65353096	A	C	0.99	41720	0.94	-0.001	64.49
THBS1; LINC02915	rs59203590	chr15:39595840	G	A	0.9	41638	4.23	-0.092	62.38
Lnc-PFKP-11	rs34672417	chr10:3357663	G	A	0.99	37840	0.86	-0.003	54.22
PTPA	rs17433568	chr9:131918902	C	T	0.99	41756	0.08	-0.0012	52.63
Lnc-PAWR-1	rs79213822	chr12:79878576	G	C	0.99	41606	0.04	-0.0006	51.51
TENM4	rs141706152	chr11:78449568	G	C	0.99	41774	0.08	-0.0012	51.51
LRP1B	rs113771697	chr2:142121873	C	T	0.99	41661	0.62	-0.0001	50.77
PRKCE	rs77329986	chr2:45959182	A	G	0.99	41743	0.08	-0.0011	50.48
LINC02915	rs10851385	chr15:39625778	G	A	0.21	41693	3.45	0.063	49.21
ZNF594	rs61750938	chr17:5086537	G	A	0.99	41747	0.1	-0.0011	46.35
SNRNP200	rs142729495	chr2:96963419	T	C	0.99	41753	0.08	-0.0014	43.85
RP4-781K5.7	rs41303093	chr1:234849724	C	T	0.99	41755	0.08	-0.0037	42.83
AC012593.1	rs77673875	chr2:35013203	T	C	0.99	41753	0.04	-0.0022	41.75
EXO1	rs4150001	chr1:242048680	G	A	0.99	41745	0.92	-0.0007	41.45
SFSWAP	rs11246775	chr12:132213108	G	A	0.99	41751	0.9	-0.0006	40.59
DLG2	rs117122845	chr11:83731573	G	A	0.99	41332	0.06	0	40.47
MAN1B1-AS1	rs1018330	chr9:139980385	C	A	0.3	41514	0.27	-0.0778	40.42
RP11-319E16.1	rs4766341	chr12:5298590	T	G	0.78	41723	1.07	0.0549	40.28
AMOTL1	rs7946370	chr11:94474069	G	T	0.99	41669	0.04	-0.0035	39.76
RP11-1047D15.2	rs76197303	chr14:51783522	G	A	0.99	41257	0.18	-0.0028	39.67
FYCO1	rs41289620	chr3:46003735	C	T	0.99	41678	0.1	-0.0015	39.27
PLK5	rs184257515	chr19:1531836	G	T	0.99	37872	0.06	-0.001	38.47
MRPL21	rs72917806	chr11:68665678	C	T	0.99	41758	0.06	-0.0009	38.18
RHBDD1	rs115132927	chr2:227863673	C	T	0.99	41751	0.08	-0.0012	37.58
RBPMS	rs74881134	chr8:30337879	G	A	0.99	41693	0.06	0	37.58
EPAS1	rs116056466	chr2:46610270	C	T	0.99	41767	0.78	-0.0014	37.55
CCDC68	rs118050458	chr18:52588285	T	C	0.99	41727	0.92	-0.0006	37.42
KB-1433G4.1	rs74876892	chr8:107941373	A	G	0.99	40893	0.08	-0.0016	37.12
RHBDD1	rs115516428	chr2:227804927	A	G	0.99	41733	0.08	-0.0012	37.03
RP11-443J23.1	rs17046756	chr4:166491564	C	T	0.99	41736	0.04	-0.0004	36.23
RP11-1338A24.1	rs28519460	chr4:8729527	C	A	0.99	41766	0.92	-0.0006	35.71
no gene found	rs181288	chr12:5317850	T	C	0.31	38929	0.88	0.0473	35.46
SFSWAP	rs11246780	chr12:132214574	A	G	0.99	41755	0.9	-0.0006	34.94
PCDH9	rs116868853	chr13:67211571	C	T	0.99	41179	0.06	0	34.48
SLCO4C1	rs74534774	chr5:101534380	G	A	0.99	41578	0.04	0	34.34
RP11-344L13.2	rs117006567	chr10:85362881	C	G	0.99	41744	0.04	-0.0004	34.32
FAM19A2	rs184305720	chr12:62078220	G	A	0.99	41731	0.06	-0.0008	34.13
LINC02915	rs12595668	chr15:39573535	A	G	0.86	41672	2.58	-0.0608	33.95
GPC5	rs17299487	chr13:92811054	C	G	0.99	41714	0.06	-0.0014	33.81
DDX5	rs56025355	chr17:62499163	C	T	0.99	41774	0.06	-0.003	33.59
BBS9	rs17724469	chr7:33431525	T	C	0.99	41658	0.41	-0.0004	33.5
ZNF786	rs34255334	chr7:148768570	T	C	0.99	41259	0.74	-0.0013	32.93
RP11-654C22.2	rs76111504	chr3:72585869	A	G	0.99	41732	0.04	-0.0018	32.26
SLAMF7	rs78235896	chr1:160711584	G	A	0.99	41782	0.08	-0.0033	31.97
RP5-1098D14.1	rs34453819	chr1:178592055	T	C	0.99	41367	0.74	0	30.9
RP11-359M6.3	rs4842266	chr12:79951566	G	A	0.31	40971	0.74	0.0743	30.86
CABLES2	rs41284974	chr20:60971397	C	T	0.99	41743	0.76	-0.0035	30.77
RP3-372K1.1	rs76855213	chr6:137844906	A	G	0.99	41736	0.1	-0.003	30.57
PTPRN2	rs117854754	chr7:157698822	G	A	0.99	41774	0.78	0	30.36
no gene found	rs74442624	chr4:25794705	G	C	0.99	38572	0.8	0	30.27
GSG1L	rs182833362	chr16:27972325	G	A	0.99	41735	0.06	-0.0003	30.2
OR7H2P	rs115362035	chr5:101195428	C	T	0.99	41777	0.04	0	30.07
ABR	rs79392236	chr17:941404	G	A	0.99	41713	0.08	0	30.05
HLA-DOA	rs11575906	chr6:32975808	G	A	0.99	41744	0.06	-0.0001	29.65
RP1-130G2.1	rs78158615	chr6:20033391	A	C	0.99	41213	0.02	0	29.46
CTC-340D7.1	rs115763380	chr5:68151922	G	A	0.99	41707	0.06	-0.0027	29.43
METTL10	rs11245366	chr10:126482849	C	T	0.44	41715	1.07	-0.0458	29.43
ZNF282	rs114143440	chr7:148914320	T	C	0.99	41725	0.74	-0.0012	29.39
AP000320.7	rs113573500	chr21:35623504	T	C	0.99	41522	0.04	0	29.38
RP11-201M22.1	rs117000070	chr11:91392410	C	T	0.99	41698	0.02	0	29.34
RP11-843F11.1	rs116938640	chr11:91172334	T	G	0.99	41752	0.02	0	29.26
FAM175B	rs10901823	chr10:126488660	G	A	0.43	41676	1.13	-0.0458	29.26
FAM237A	rs115859068	chr2:207509600	G	A	0.99	41752	0.62	-0.005	29.22
SDCBP2	rs41280300	chr20:1293322	C	T	0.99	41748	0.74	-0.0064	28.93
CLEC16A	rs72650687	chr16:11260278	G	A	0.99	41701	0.02	-0.0005	28.8
FAP	rs78405315	chr2:163106935	C	T	0.99	40337	0.16	-0.0021	28.34
ARL6IP6	rs116489348	chr2:153605798	G	A	0.99	41740	0.04	0	28.34
GJA8	rs72702358	chr1:147358367	C	T	0.99	41714	0.1	-0.0028	28.23
RP11-366I21.1	rs78265834	chr9:7542775	T	G	0.99	41777	0.06	-0.0007	28.12
SLFN5	rs75026705	chr17:33582398	G	A	0.99	41558	0.04	-0.0016	28.05
SGCZ	rs77191405	chr8:14029673	A	G	0.99	41715	0.06	0	27.92
LINC02915	rs62008266	chr15:39562712	C	A	0.85	41337	2.13	-0.054	27.82
KCNH7	rs79262587	chr2:163230011	T	C	0.99	41750	0.68	-0.002	27.7
RP11-325K19.1	rs117743393	chr18:58706612	G	A	0.99	41783	0.04	-0.0004	27.67
NBAS	rs75268432	chr2:15243992	G	A	0.99	41636	0.1	-0.0028	27.67
RP11-319E16.1	rs17179631	chr12:5295433	A	G	0.76	41713	0.86	0.0448	27.52
RP11-205M20.7	rs1109632	chr9:32566583	G	A	0.99	41743	1.13	-0.005	27.39
KCNIP4	rs74741075	chr4:21928206	C	A	0.99	41646	0.06	-0.0025	27.26
NCK2	rs114866394	chr2:106210583	G	A	0.99	41755	0.59	-0.0064	27.06
RP11-293M10.5	rs10144939	chr14:75809504	C	T	0.99	41372	0.04	0	26.79
CP	rs56033670	chr3:148899824	G	C	0.99	41715	0.6	-0.0065	26.78
SUCLA2	rs912588	chr13:48405477	A	G	0.99	41742	0.06	-0.0009	26.74
ATP6V1E2	rs115953408	chr2:46722557	T	C	0.99	41771	0.74	-0.0011	26.64
TP63	rs2103354	chr3:189402934	C	T	0.01	41656	0.82	0.0004	26.32
IPPK	rs62574676	chr9:95416250	G	T	0.99	41778	0.04	-0.0011	25.7
DPYSL5	rs6759548	chr2:27161060	A	G	0.39	41721	1.62	0.0616	25.64
ZNF558	rs118128745	chr19:8929561	T	C	0.99	40454	0.06	-0.0024	25.2
C10orf11	rs9665508	chr10:77394263	A	G	0.99	41755	0.08	-0.0023	25.15
ZNF232	rs117335618	chr17:5006447	T	A	0.99	41707	0.1	-0.0006	25.13
RP11-83M16.6	rs114161895	chr5:67269534	A	G	0.99	41776	0.41	-0.0023	25.11
C10orf11	rs11591746	chr10:77396903	A	G	0.99	41734	0.08	-0.0023	25.06
FOS	rs138334429	chr14:75747512	G	C	0.99	41736	0.66	-0.0032	25.02
ZDHHC6	rs72821870	chr10:114204422	T	C	0.99	41750	0.04	-0.002	24.98
LRP12	rs77997405	chr8:105512076	A	C	0.99	41695	0.04	-0.0006	24.94
DSCAM	rs78069192	chr21:41570044	A	G	0.99	41784	0.06	-0.0008	24.72
no gene found	rs77410902	chr12:129559664	C	G	0.99	37960	0.04	-0.0003	24.64
CDH8	rs77113439	chr16:61812590	C	A	0.98	41693	0.59	-0.0035	24.57
ERG	rs117870289	chr21:39983448	C	T	0.99	41681	0.14	-0.0008	24.57
PLCB1	rs78158906	chr20:8553679	G	A	0.99	41790	0.02	0	24.52
DPYSL5	rs4316900	chr2:27140342	C	T	0.62	41580	1.52	-0.061	24.42
MYL10	rs76694902	chr7:101333096	T	C	0.99	41756	1.25	-0.0004	24.36
AC074289.1	rs139558774	chr2:64423203	G	A	0.98	37859	0.02	-0.0001	24.34
RN7SKP229	rs116123604	chr1:181888188	C	T	0.99	41780	0.06	-0.0025	24.31
AMOTL1	rs12421507	chr11:94499584	G	A	0.99	41733	0.04	-0.0023	24.29
VCL	rs114993631	chr10:75761810	G	A	0.99	41748	0.06	-0.0006	24.27
RP11-75L1.6	rs16907438	chr12:9961770	A	G	0.98	41678	0.49	-0.0037	24.27
GSE1	rs116942327	chr16:85218061	T	C	0.99	37677	0.98	-0.0005	24.26
C14orf159	rs117583994	chr14:91610923	G	A	0.99	41713	0.06	0	24.21
NFATC2	rs77793604	chr20:50123002	G	A	0.99	41776	0.18	-0.0008	24.21
CTD-2315A10.1	rs2164950	chr14:59627631	G	A	0.88	41564	2.63	0.0457	24
FAM189A1	rs7169102	chr15:29581108	T	C	0.99	41764	0.86	-0.0004	23.95
AQP12B	rs200681385	chr2:241621728	G	A	0.99	41631	0.7	-0.0055	23.84
EPAS1	rs3926463	chr2:46519559	A	G	0.01	41722	0.06	0.0008	23.73
RP11-366I21.1	rs61589654	chr9:7557000	A	G	0.99	41740	0.04	-0.0006	23.72
PPP4R4	rs74343336	chr14:94657946	T	C	0.99	41734	0.06	-0.0008	23.72
RN7SL802P	rs116443259	chr5:100909848	C	T	0.99	41738	0.04	0	23.71
ANAPC4	rs315672	chr4:25400190	T	C	0.02	40549	0.47	0.0015	23.63
RP11-319E16.1	rs1479483	chr12:5312412	G	T	0.35	41688	0.57	-0.0376	23.53
AC004920.3	rs118154209	chr7:50884768	G	A	0.99	41711	0.06	-0.0006	23.51
RP11-415G4.1	rs77337030	chr13:56214083	C	T	0.99	41678	0.86	-0.0004	23.5
PCDH9	rs75052395	chr13:67144882	G	A	0.99	41238	0.08	0	23.44
SHISA6	rs79260068	chr17:11304316	C	A	0.99	41681	0.04	0	23.44
FGF5	rs35662177	chr4:81205193	G	A	0.99	41762	0.06	-0.0003	23.26
LINC02915	rs17622678	chr15:39651902	C	A	0.55	41592	1.48	0.0374	23.26
RP5-851M4.1	rs75007791	chr20:23252948	G	T	0.99	41672	0.04	-0.001	23.2
STX1B	rs117965846	chr16:31002064	C	T	0.99	41735	0.84	-0.0004	23.16
YAF2	rs117503242	chr12:42570258	T	C	0.98	41764	0.72	-0.0011	23.16
SERPINA3	rs79181968	chr14:95080814	C	T	0.99	41738	0.78	-0.008	23.12
CTD-2049O17.1	rs115601652	chr5:62877188	T	C	0.98	41645	0.08	-0.0016	23.11
RP11-139E24.1	rs79625290	chr1:192553287	C	T	0.99	41720	0.7	0	22.99
MACROD2	rs2258091	chr20:14002621	A	G	0.01	41745	0.06	0.0013	22.96
AMOTL1	rs2915239	chr11:94501849	G	A	0.02	41735	0.04	0.0022	22.95
DPP6	rs117845448	chr7:154464789	G	A	0.98	41784	0.02	0	22.94
PTPRE	rs12571328	chr10:129862692	G	T	0.99	41770	0.08	-0.0026	22.93
STARD10	rs74874829	chr11:72501927	G	A	0.99	41757	0.02	-0.002	22.9
HEXDC	rs117071519	chr17:80377452	T	C	0.98	41744	0.06	-0.0008	22.7
MTCH1	rs11548582	chr6:36936211	C	T	0.99	41761	0.2	-0.0017	22.63
PDZD2	rs16889451	chr5:32101934	G	A	0.99	41721	0.04	-0.0006	22.62
PLXNA4	rs77960290	chr7:131932852	G	A	0.99	41775	0.02	-0.0058	22.57
MAPRE3	rs11677841	chr2:27239949	G	T	0.39	41554	1.21	0.0586	22.57
ZNF532	rs12606500	chr18:56629776	A	G	0.98	41746	0.02	0	22.56
ADGRL2	rs60513083	chr1:82119970	T	C	0.98	41741	0.6	-0.0055	22.56
CDCA2	rs117564147	chr8:25442955	T	C	0.98	41736	0.06	-0.0021	22.5
DLG1	rs114809759	chr3:196871143	A	G	0.99	41754	0.7	-0.0052	22.49
MAPRE3	rs11688708	chr2:27199608	T	G	0.39	41636	1.25	0.0584	22.49
BCL7C	rs78636394	chr16:30839249	C	T	0.98	41712	0.82	-0.0004	22.47
RP4-639F20.1	rs76414214	chr1:95417171	A	C	0.98	41730	0.02	-0.0003	22.16
CXCL17	rs34306641	chr19:42932699	A	G	0.99	40152	0.2	-0.0022	22.14
RP11-598G2.1	rs75546790	chr4:76118064	A	C	0.99	41763	0.68	-0.0051	22
NUCKS1	rs76173214	chr1:205712544	A	C	0.98	41740	0.02	0	22
BBS9	rs117507214	chr7:33492688	A	G	0.98	41717	0.29	-0.0003	21.91
AGAP1	rs4322792	chr2:236867448	C	T	0.98	41726	0.39	-0.0008	21.9
CP	rs35198307	chr3:148896734	A	G	0.99	41738	0.59	-0.0055	21.86
NFATC2	rs35195881	chr20:50140039	C	T	0.98	41759	0.14	-0.0008	21.66
RP1-16A9.1	rs77120850	chr8:75085393	A	C	0.99	41754	0.14	-0.0027	21.66
RP11-40G16.1	rs72919126	chr6:92539346	G	A	0.98	41744	0.37	-0.0021	21.63
AC007092.1	rs11678973	chr2:59304229	G	C	0.98	41608	0.86	-0.0005	21.61
no gene found	rs149614743	chr5:17189927	G	A	0.99	39109	0.1	-0.0024	21.36
RN7SKP112	rs77204672	chr2:7263604	C	A	0.99	41581	0.04	-0.0015	21.36
AC092594.1	rs72784721	chr2:19348076	T	G	0.99	41604	0.04	-0.0003	21.34
NLGN1	rs76645176	chr3:173727177	G	A	0.99	41768	0.02	-0.0019	21.26
RP11-56M2.1	rs117518380	chr13:37130549	C	T	0.98	41694	0.84	-0.0004	21.23
APBB2	rs76821720	chr4:40970431	T	C	0.98	41735	0.6	0	21.23
MAP6	rs76031748	chr11:75375306	T	C	0.98	41718	0.6	-0.0031	21.22
RBFOX1	rs80106056	chr16:5397799	C	G	0.98	41777	0.04	0	21.21
SPINK6	rs75341480	chr5:147579100	T	C	0.98	41729	0.72	-0.001	21.18
RP11-121L11.1	rs79113659	chr5:3479476	C	T	0.98	41717	0.04	-0.0003	21.18
TCF12	rs17819946	chr15:57428671	G	T	0.98	41732	0.82	-0.0026	21.13
FOXP2	rs17508329	chr7:113799165	A	C	0.98	41747	0.06	-0.0007	21.1
TIAM2	rs62432844	chr6:155311817	G	A	0.98	41742	0.04	0	21.05
CIDEC	rs140125102	chr3:9912149	G	T	0.99	41717	0.78	-0.0049	20.94
RAB6B	rs72978340	chr3:133621122	G	T	0.99	41650	0.06	-0.001	20.9
ATP6V1E2	rs116720153	chr2:46717158	G	A	0.98	41758	0.04	-0.002	20.88
RP11-127B16.1	rs72928721	chr6:93380886	T	C	0.98	41737	0.27	-0.002	20.86
CCDC102A	rs72791614	chr16:57549999	T	C	0.99	41752	0.7	-0.0049	20.78
AC091801.1	rs117097969	chr7:3178549	G	A	0.98	41751	0.14	0	20.71
AC005772.2	rs117483789	chr17:14953148	C	T	0.99	41581	0.04	-0.0003	20.67
FGF12	rs114458103	chr3:192142412	A	C	0.99	41659	0.02	-0.0012	20.66
CTD-2015A6.1	rs115863973	chr5:81764585	G	A	0.99	41744	0.04	-0.0005	20.62
INPP4A	rs115854126	chr2:99209194	C	T	0.98	41701	0.04	0	20.56
AC068492.3	rs16833174	chr2:136930350	A	C	0.98	41705	0.6	-0.0055	20.51
RP11-699L21.1	rs114683701	chr3:193683733	G	C	0.99	41705	0.04	-0.0005	20.5
LRP1B	rs75687577	chr2:142616895	G	A	0.98	40594	0.57	0	20.49
CPED1	rs77114019	chr7:120859864	C	T	0.99	41750	0.04	-0.0017	20.46
NRCAM	rs34721383	chr7:107820819	T	C	0.99	41638	1.07	-0.0036	20.45
RP11-128A6.3	rs78516009	chr7:128712446	T	C	0.98	41708	0.72	-0.0012	20.43
RP11-23D24.2	rs77888933	chr3:153466356	T	C	0.99	41731	0.08	-0.0033	20.34
RP11-315H15.1	rs1296249	chr13:112998648	G	C	0.01	41710	0.06	0.0021	20.33
LYST	rs115174118	chr1:235946979	G	A	0.99	41678	0.04	-0.0009	20.32
CP	rs34013572	chr3:148905510	G	A	0.99	41415	0.6	-0.0052	20.27
ATG10	rs78048128	chr5:81324045	A	G	0.99	41718	0.68	-0.0048	20.27
RP11-429G19.2	rs17469353	chr10:97820635	G	A	0.99	41687	1.11	-0.0043	20.25
POM121L2	rs72839454	chr6:27271585	G	A	0.98	41692	0.1	-0.0007	20.25
ANKS1A	rs74834193	chr6:34976908	A	G	0.98	41327	0.7	-0.001	20.22
CIB4	rs112421794	chr2:26818069	C	A	0.99	41780	0.7	-0.0048	20.18
ANKRD52	rs76249391	chr12:56655230	C	T	0.98	41758	0.59	0	20.14
RP4-796I8.1	rs6033300	chr20:12076491	C	T	0.02	41774	0.02	0	20.13
RASGRF2	rs78983864	chr5:80497367	A	G	0.99	41701	0.78	-0.0057	20.12
SPRY4	rs139512218	chr5:141694021	G	T	0.99	41747	1.11	-0.0036	20.08
G3BP2	rs114335822	chr4:76631143	C	T	0.98	41219	0.74	0	20.02
NBAS	rs78134441	chr2:15334204	A	G	0.99	41744	0.1	-0.0021	19.98
no gene found	rs77999961	chr8:143816686	C	T	0.99	40144	1.05	-0.0037	19.89
RP11-18M11.1	rs10900107	chr10:45243171	T	C	0.98	41542	0.06	-0.0021	19.89
PAG1	rs16908533	chr8:81992495	G	A	0.98	41674	0.06	-0.0019	19.87
GNG12	rs75004046	chr1:68184933	A	G	0.98	41749	0.04	0	19.77
FAAP20	rs41315340	chr1:2129458	G	T	0.99	41705	0.62	-0.0017	19.74
AC006539.4	rs118110416	chr19:20179430	C	T	0.98	41756	0.04	-0.0005	19.71
no gene found	rs113596382	chr8:123150979	A	G	0.99	38457	1.07	-0.0038	19.65
RNA5SP30	rs9537885	chr13:58545245	G	A	0.55	41699	0.57	-0.0345	19.64
CTC-513N18.6	rs116921467	chr19:20632516	A	G	0.99	41617	0.74	-0.0008	19.61
RP11-762J3.1	rs117529289	chr18:62290592	G	A	0.98	41777	0.35	-0.0012	19.61
RP11-115A15.3	rs12117486	chr1:80908470	A	G	0.98	41723	0.06	-0.0008	19.6
RP11-142I20.1	rs117406765	chr18:38414316	G	A	0.98	41623	0.62	-0.0033	19.58
SERPINE1	rs2227708	chr7:100772139	C	T	0.99	41686	1.11	-0.0043	19.55
MIR378C	rs117757960	chr10:132720507	G	A	0.99	41751	0.06	-0.0009	19.55
UAP1L1	rs7037849	chr9:139973820	C	T	0.62	41674	0.2	0.0533	19.52
DBF4B	rs117755952	chr17:42796045	G	A	0.98	41743	0.04	0	19.5
AGAP1	rs55767321	chr2:236879689	G	A	0.98	41733	0.35	-0.0007	19.48
EVL	rs117016262	chr14:100580541	C	T	0.98	41729	0.72	0	19.47
CTB-12O2.1	rs75906245	chr5:151422644	G	A	0.98	41757	0.06	-0.0007	19.43
IFNAR2	rs13046933	chr21:34578950	G	A	0.98	41739	0.08	-0.0007	19.37
LYST	rs114165158	chr1:235899237	A	G	0.99	41489	0.04	-0.0009	19.32
CCDC169-SOHLH2	rs117981522	chr13:36871144	A	G	0.98	41697	0.86	-0.0003	19.31
STARD13	rs78948570	chr13:33847443	C	T	0.99	41775	0.06	-0.0034	19.22
RP11-293N14.1	rs111334339	chr16:76195265	C	A	0.99	41341	0.14	-0.0015	19.22
TMEM79	rs139893518	chr1:156256257	G	A	0.99	41751	0.08	-0.0031	19.1
ADAMTS19	rs114137732	chr5:128800657	A	G	0.98	41663	0.88	-0.0003	19.1
RP11-617I14.1	rs79802782	chr4:31240960	C	T	0.98	37818	0.1	-0.0021	19.07
NIPAL2	rs77688096	chr8:99187523	G	A	0.99	41328	0.14	-0.0024	19.04
DGKH	rs145663735	chr13:42649542	A	G	0.98	41741	0.72	-0.0011	19.02
RP11-96C21.2	rs8042471	chr15:70861267	G	A	0.01	41729	0.59	0.0049	19.01
TDH	rs2060461	chr8:11206355	G	T	0.99	41685	0.02	-0.0024	18.95
CXCL8	rs115114874	chr4:74594258	C	T	0.98	41738	0.7	-0.0011	18.93
CLIP4	rs79476628	chr2:29412394	C	T	0.98	41342	0.04	-0.0011	18.92
HERC1	rs117960804	chr15:64098829	T	C	0.98	41770	0.18	-0.0004	18.81
RP11-430K22.1	rs79566887	chr13:69068110	G	A	0.98	41702	0.04	0	18.8
AP000235.2	rs76842854	chr21:26096091	G	T	0.98	41676	0.06	-0.0005	18.8
NTRK3	rs76154330	chr15:88625785	C	T	0.98	41677	0.06	-0.0019	18.78
GJD2	rs28410892	chr15:35035762	C	T	0.98	41762	0.06	-0.0018	18.75
DPYSL5	rs502751	chr2:27111650	C	T	0.6	41689	0.86	-0.0538	18.7
RP11-72L22.1	rs75739742	chr5:86302534	C	T	0.99	41700	0.1	-0.0019	18.68
no gene found	rs74385817	chr11:21130957	T	C	0.98	39815	0.08	0	18.64
AC098828.3	rs75772582	chr2:20339108	G	A	0.99	41760	0.08	-0.0009	18.63
ZNF195	rs78875542	chr11:3363739	T	C	0.99	41665	0.74	-0.0007	18.62
AC027119.1	rs77237717	chr3:6126646	G	A	0.98	41780	0.06	-0.0007	18.58
EYS	rs76585860	chr6:65680917	C	A	0.98	40273	0.72	0	18.58
COL12A1	rs2273264	chr6:75797549	A	G	0.98	41539	0.08	-0.002	18.54
ZNF556	rs74901741	chr19:2886440	C	G	0.98	40766	0.84	-0.0003	18.53
RP11-434D9.1	rs115126820	chr5:66825971	G	T	0.99	41764	0.59	-0.0081	18.47
AC016907.3	rs114545272	chr2:30271657	A	C	0.99	41733	0.02	-0.002	18.46
ACKR3	rs6711119	chr2:237494334	C	T	0.8	41718	0.94	-0.0541	18.43
SLC25A13	rs78681351	chr7:95761622	G	A	0.98	41698	0.33	-0.0012	18.42
RP11-12K6.2	rs77606479	chr12:73130079	A	G	0.99	41696	0.18	-0.0021	18.37
TDH	rs76923010	chr8:11218937	G	T	0.99	41733	0.02	-0.0023	18.36
RP11-655H13.2	rs61865979	chr10:110528615	G	A	0.98	41774	0.68	-0.001	18.35
KRT8P7	rs112314497	chr11:119462746	G	C	0.98	41727	0.08	-0.0005	18.33
RP11-363E7.3	rs12379588	chr9:19482530	T	C	0.98	41736	0.76	-0.004	18.31
MIR3668	rs34696107	chr6:140676823	C	T	0.98	41752	0.1	-0.002	18.3
FARS2	rs10484313	chr6:5642938	G	A	0.98	41767	0.06	-0.0007	18.28
RP11-448K10.1	rs117414255	chr10:59521687	T	C	0.98	41640	0.12	-0.0017	18.27
MALRD1	rs77342406	chr10:19647571	A	G	0.98	41340	0.08	-0.002	18.25
RP11-3J11.1	rs145109493	chr9:111597233	G	A	0.98	41774	0.02	-0.0005	18.25
CTD-2090I13.4	rs80196441	chr1:227638830	G	A	0.99	41691	0.68	-0.0066	18.19
JAK1	rs76055700	chr1:65400605	G	T	0.98	41758	0.49	-0.001	18.19
RP11-359J23.1	rs117239643	chr10:34056213	A	G	0.98	41780	0.04	-0.0018	18.15
SLC9A9	rs116255542	chr3:143451497	C	T	0.99	41737	0.12	-0.0014	18.15
MAN1B1	rs3750518	chr9:139982868	C	T	0.62	41680	0.2	0.0518	18.12
RNA5SP30	rs986833	chr13:58570772	A	G	0.55	41616	0.49	-0.0334	18.11
PLCE1	rs117363163	chr10:96080917	C	T	0.98	41710	0.04	-0.0011	18.08
RP11-438P9.2	rs35323040	chr9:110362045	T	C	0.99	41763	0.04	-0.0009	18.04
EPHA3	rs7632427	chr3:89534377	T	C	0.6	41724	1.33	-0.0257	18.04
RNF144A	rs13422407	chr2:7138665	C	T	0.98	41725	0.04	-0.0002	18.03
CHST11	rs78057832	chr12:104853323	A	G	0.98	41768	0.06	-0.0002	18.01
RP4-775C13.3	rs76713834	chr20:6201546	A	C	0.98	41717	0.78	-0.0039	17.97
THSD7B	rs11679204	chr2:138204629	G	A	0.98	41673	0.06	-0.0011	17.97
GDPD5	rs76437456	chr11:75202217	G	A	0.98	41775	0.6	-0.0048	17.96
BRINP1	rs74775082	chr9:122045163	G	A	0.98	41716	0.72	0	17.87
NLGN1	rs76434698	chr3:173823417	C	G	0.99	41728	0.02	-0.0016	17.83
CCSER1	rs17183079	chr4:91607686	T	C	0.98	41732	0.04	0	17.8
AC007091.1	rs11767221	chr7:19609643	A	G	0.38	41733	0.62	-0.0163	17.8
PCTP	rs78580870	chr17:53899497	A	C	0.98	41739	0.08	-0.0006	17.78
PRKAR1B	rs117542754	chr7:735140	C	T	0.99	37847	0.02	-0.0034	17.78
RNA5SP231	rs117274024	chr7:68184477	A	G	0.99	41719	0.37	-0.0003	17.77
RP11-445O3.2	rs114788097	chr5:4669805	G	A	0.98	41703	0.04	0	17.77
BHLHE22	rs76486142	chr8:65497791	T	C	0.99	41668	0.02	-0.0007	17.75
RP11-263C16.2	rs58463873	chr3:171244841	G	T	0.98	41699	0.04	-0.0018	17.74
AC074391.1	rs11126057	chr2:65964550	A	G	0.38	41675	0.68	0.0273	17.73
COG6	rs116914937	chr13:40351443	C	T	0.98	41732	0.04	0	17.72
MAN1B1	rs7871579	chr9:139990530	T	C	0.82	41718	0.18	0.0648	17.7
CTC-349J22.1	rs115054011	chr5:71698709	T	C	0.99	41745	0.57	-0.0043	17.66
DNAH7	rs78583300	chr2:196619105	T	C	0.99	41780	0.59	-0.0043	17.65
RP4-775C13.3	rs75945765	chr20:6200581	A	G	0.98	41768	0.76	-0.0039	17.56
PLEKHA6	rs72752023	chr1:204295499	A	C	0.98	41779	0.06	-0.0017	17.55
FAM155A	rs77897749	chr13:108196372	C	T	0.99	41721	0.74	-0.0033	17.54
HADH	rs61735992	chr4:108935600	T	G	0.99	41652	0.02	-0.0001	17.51
NLRP8	rs61738689	chr19:56459410	G	A	0.99	41677	0.57	-0.0043	17.5
TXNDC8	rs79147268	chr9:113083063	G	T	0.99	41680	0.78	-0.0033	17.5
RP11-418J17.1	rs1341801	chr1:119775926	C	A	0.02	41726	0.04	0	17.48
RN7SL311P	rs114606694	chr4:140103163	C	A	0.99	41473	0.47	-0.0024	17.38
SHISA9	rs76573832	chr16:13131494	C	T	0.98	41700	0.59	-0.0047	17.37
RP13-379L11.1	rs6128265	chr20:56645434	C	T	0.99	40465	1.05	-0.0026	17.35
CPLX2	rs55928437	chr5:175279298	T	G	0.98	41707	0.12	-0.0014	17.33
PRKCB	rs74012812	chr16:23935880	C	T	0.99	41678	0.04	-0.0008	17.33
AC087393.1	rs72840145	chr17:20975908	A	G	0.98	41403	0.04	-0.0002	17.29
HDAC9	rs116843296	chr7:18133252	C	T	0.98	41734	0.06	0	17.25
SLC6A9	rs16831527	chr1:44465037	C	T	0.98	41709	0.08	-0.0002	17.25
PROSER1	rs148669353	chr13:39587813	T	C	0.98	41073	0.04	0	17.15
RP11-51M18.1	rs74468791	chr8:84307477	T	C	0.99	41491	1.19	-0.0003	17.14
TMEM132E	rs80078436	chr17:32921492	A	G	0.99	41759	0.04	-0.0008	17.11
CSF3R	rs146617729	chr1:36932047	C	T	0.99	41734	0.7	-0.0062	17.09
OST4	rs11126857	chr2:27297757	G	A	0.63	41696	0.94	-0.0524	17.08
UIMC1	rs115224789	chr5:176335682	A	G	0.99	41748	0.84	-0.0052	17.06
DMPK	rs146680240	chr19:46274624	G	A	0.98	41721	0.02	0	17.06
PRPF3	rs115709258	chr1:150312332	C	T	0.98	41765	0.47	-0.001	17.05
ROR2	rs62565753	chr9:94695308	C	T	0.99	41635	0.04	-0.0008	17.03
RP11-30K9.5	rs61730176	chr15:59157098	C	A	0.99	41772	0.59	-0.0056	17.02
GML	rs118142585	chr8:143931240	A	G	0.99	41616	1.03	-0.0031	16.99
TNRC6A	rs117054008	chr16:24605211	A	G	0.98	41717	0.78	-0.0003	16.98
RPLP0P11	rs77387923	chr18:47997581	G	T	0.98	41691	0.04	-0.0007	16.97
PLCE1	rs116908362	chr10:95968915	G	A	0.98	41717	0.04	-0.001	16.95
NALCN	rs17484482	chr13:101735315	A	G	0.98	41713	0.04	0	16.95
CTD-2134P3.2	rs78645449	chr5:28818645	G	T	0.98	41738	0.08	-0.0019	16.95
AC012593.1	rs74785032	chr2:35245882	C	A	0.99	40903	0.6	-0.0085	16.94
MAP3K7	rs9451485	chr6:91504936	T	C	0.99	41753	0.06	-0.0008	16.91
DPYSL5	rs6717682	chr2:27069211	A	G	0.59	41011	0.74	-0.052	16.89
C14orf156	rs117221257	chr14:78174483	C	T	0.99	41753	0.7	-0.0007	16.86
CTA-481E9.4	rs118076510	chr16:18056587	A	G	0.99	41730	0.02	-0.0027	16.86
AK5	rs12046197	chr1:77925439	A	G	0.98	41724	0.04	-0.0002	16.81
RP11-95P2.4	rs79368958	chr16:4200614	T	C	0.98	41777	0.27	-0.0011	16.79
CSNK1G3	rs34883283	chr5:122890160	G	T	0.98	41643	0.02	0	16.78
RP11-479O16.1	rs114805763	chr5:58059073	C	T	0.98	41601	0.23	0	16.77
RP13-895J2.11	rs75571817	chr12:132966338	G	A	0.99	41751	0.66	-0.0061	16.77
PLCB1	rs41308635	chr20:8632727	T	C	0.99	41609	1.17	-0.0003	16.77
AC074391.1	rs7562708	chr2:65971846	T	G	0.38	41428	0.7	0.0268	16.69
RP11-810F7.1	rs114508567	chr4:107710155	G	A	0.98	41772	0.04	-0.0007	16.68
TMEM106B	rs117411044	chr7:12254987	A	G	0.98	41622	0.06	-0.0002	16.67
PDZRN4	rs11180881	chr12:41783381	T	C	0.98	41730	0.08	-0.0018	16.66
PLB1	rs3752899	chr2:28856220	G	A	0.98	41729	0.78	-0.001	16.65
KHK	rs2304681	chr2:27315252	G	A	0.63	41733	0.9	-0.052	16.65
ADGB	rs77446267	chr6:146932534	C	T	0.98	41759	0.68	0	16.64
TPM5P	rs35877032	chr20:32516339	G	A	0.98	41771	0.06	-0.0006	16.64
RP11-358H18.3	rs74989009	chr11:17706326	G	T	0.98	41538	0.02	0	16.63
MSS51	rs11591720	chr10:75184444	A	G	0.98	41222	0.55	0	16.61
ODZ4	rs116525053	chr11:79197163	T	C	0.99	41587	0.74	-0.0032	16.59
PRKG2	rs75330117	chr4:82069344	G	A	0.98	41765	0.7	-0.0017	16.59
RP1-244F1.2	rs9499703	chr6:104436976	G	T	0.98	41719	0.02	0	16.57
KB-1568E2.1	rs111691918	chr8:131713155	G	A	0.99	41752	0.64	-0.0035	16.54
PCDH17	rs1334289	chr13:58402553	A	G	0.57	41551	0.45	-0.0324	16.48
MAP4K4	rs55844421	chr2:102476221	G	A	0.99	41779	0.62	-0.0086	16.47
RP11-344J7.2	rs114178544	chr6:43888569	G	A	0.99	41737	0.59	-0.0063	16.47
HDAC9	rs73062425	chr7:18187817	G	A	0.98	41770	0.04	-0.0004	16.46
FGD3	rs62571835	chr9:95755097	C	T	0.98	41724	0.02	-0.0006	16.46
DLG2	rs79712499	chr11:84341301	T	C	0.99	41732	0.6	-0.0081	16.43
CTSO	rs72681588	chr4:156846647	C	T	0.98	41701	0.04	0	16.43
RP11-1338A24.1	rs6852151	chr4:8712254	C	T	0.99	41756	1.17	-0.0003	16.43
RP11-544P1.3	rs117572625	chr10:11435444	C	T	0.99	41701	0.08	-0.0028	16.4
PCDH9	rs117515393	chr13:66998937	G	A	0.99	41726	0.59	-0.0032	16.39
RP1-149C7.1	rs72918656	chr6:93022911	C	T	0.98	41725	0.94	-0.0016	16.39
MACROD2	rs487231	chr20:14245880	C	A	0.02	41755	0.04	0.001	16.38
RNU6-1312P	rs75679410	chr2:83929502	A	G	0.99	41375	0.08	-0.0028	16.38
RP11-298H24.1	rs12264932	chr10:107997674	A	G	0.99	41658	0.06	-0.0008	16.38
WDR4	rs62219107	chr21:44283830	C	T	0.99	41376	0.53	-0.0041	16.37
WI2-85898F10.1	rs75427302	chr22:46287720	G	A	0.99	41761	0.08	-0.0002	16.36
NXPH2	rs78145798	chr2:139461606	C	T	0.99	41746	0.51	-0.0032	16.35
SEMA3A	rs147436181	chr7:83634712	C	T	0.98	41766	0.08	-0.0016	16.35
RP1-60O19.1	rs1997966	chr6:107268277	G	A	0.99	41783	0.1	-0.0004	16.35
MIPEP	rs117492842	chr13:24366462	C	T	0.99	41755	1.09	-0.0003	16.35
CTD-2298D17.1	rs117245993	chr15:97252021	C	T	0.98	41756	0.04	0	16.35
AC005538.2	rs11674391	chr2:234796707	C	A	0.98	41735	0.04	-0.0017	16.34
SLC25A21	rs17177940	chr14:37427767	A	G	0.98	41578	0.8	-0.0003	16.33
DLK1	rs72698740	chr14:101211671	A	G	0.99	41141	1.13	-0.0003	16.32
PIEZO2	rs117323905	chr18:10920772	C	T	0.99	41723	0.02	-0.001	16.32
RP11-382E9.1	rs16844546	chr1:199249366	T	G	0.99	41705	0.59	-0.0071	16.32
PTPRM	rs76095218	chr18:7774471	T	C	0.99	41744	0.06	-0.0012	16.32
RP11-38H17.1	rs35123419	chr8:78292469	G	A	0.98	41762	0.04	-0.0007	16.31
RP11-47G4.2	rs17084029	chr18:68915250	T	C	0.99	41772	0.57	-0.004	16.3
VTI1A	rs35946469	chr10:114527587	T	C	0.99	41726	0.1	-0.001	16.29
TMPRSS6	rs150869733	chr22:37487993	G	A	0.99	41662	0.66	-0.0039	16.28
TUBE1	rs141127175	chr6:112397201	G	A	0.99	41735	0.04	-0.0004	16.26
RP11-165H23.1	rs118090977	chr9:81834372	T	C	0.99	41754	0.59	-0.0032	16.25
APBA1	rs11789317	chr9:72163502	G	A	0.98	41725	0.06	-0.0004	16.23
no gene found	rs148330006	chr1:86048526	C	G	0.99	37295	1.17	-0.0048	16.22
RP11-799N11.1	rs142586585	chr17:10432735	G	C	0.99	41745	0.78	-0.0006	16.21
SNX29	rs72773314	chr16:12567249	T	C	0.99	41738	0.02	-0.001	16.2
RUNX1	rs118124956	chr21:36536227	A	G	0.99	41324	0.04	0	16.19
RP13-895J2.11	rs117593130	chr12:132967932	A	G	0.99	41768	0.62	-0.006	16.19
RP11-126M14.1	rs117323756	chr6:115722441	G	A	0.99	41788	0.06	-0.0012	16.18
CHST3	rs4148942	chr10:73769359	C	G	0.99	41355	0.02	0	16.16
SRBD1	rs116583600	chr2:45620215	T	A	0.99	41764	0.8	-0.0006	16.14
KIAA1211	rs74597932	chr4:57172941	C	T	0.98	41718	0.02	-0.0008	16.14
RIPOR2	rs72841010	chr6:25003149	G	A	0.99	41708	0.04	-0.0004	16.13
GPLD1	rs6924628	chr6:24454392	C	T	0.99	41671	0.02	-0.0008	16.13
ANO2	rs3782656	chr12:5913167	C	T	0.49	41650	1.6	-0.0305	16.12
no gene found	rs117962700	chr20:48851005	C	A	0.99	38992	0.12	0	16.12
RP11-349E4.1	rs72752284	chr9:121230943	T	C	0.98	41751	0.74	-0.0008	16.09
SORCS1	rs117584602	chr10:108374316	G	A	0.99	41714	0.1	-0.0014	16.09
CCSER1	rs116535882	chr4:91783266	T	C	0.98	40987	0.06	0	16.08
RP11-442A13.1	rs60858336	chr9:121127832	C	T	0.98	41604	0.72	-0.0008	16.04
XPR1	rs56754976	chr1:180568712	G	T	0.98	41785	0.1	-0.0017	16.03
RP11-1338A24.1	rs28453112	chr4:8719942	C	T	0.99	41776	1.13	-0.0003	16.02
RP11-141P6.1	rs189641585	chr4:32956240	C	T	0.98	41413	0.06	-0.001	16.02
C9orf3	rs72750348	chr9:97736833	G	A	0.99	37815	0.02	0	16.01
ATP6V1E1	rs113413556	chr22:18105975	C	T	0.98	41700	0.12	-0.0013	16
NBEAL1	rs189753012	chr2:203995078	G	A	0.99	41760	0.06	-0.0012	16
RP11-240B13.2	rs61755061	chr8:133056718	C	T	0.99	41718	0.02	-0.0024	15.99
GMDS	rs72841929	chr6:1800573	T	C	0.98	41065	0.02	0	15.99
TSR1	rs62066968	chr17:2235469	C	T	0.99	41775	0.62	-0.008	15.99
RP4-712E4.1	rs7551082	chr1:119540842	A	C	0.98	41732	0.04	0	15.98
RAB12	rs1442684	chr18:8611363	A	G	0.01	41770	0.04	0	15.98
ITGA9	rs61751189	chr3:37670679	G	A	0.99	41287	0.04	0	15.97
RP11-410D17.2	rs1821802	chr16:59044665	A	G	0.99	41715	0.59	-0.0073	15.97
NEO1	rs117104444	chr15:73540704	T	G	0.99	41634	0.06	0	15.95
AL157359.3	rs145499195	chr21:20356821	C	T	0.99	37543	0.16	-0.0034	15.94
TTC6	rs118156126	chr14:38331529	G	A	0.99	41751	0.04	0	15.94
PHACTR1	rs114205666	chr6:13241409	G	A	0.99	41787	0.6	-0.0065	15.93
CTD-2105E13.6	rs73607040	chr19:55866094	C	T	0.99	41762	0.04	0	15.93
RP11-154H17.1	rs77452235	chr1:5641269	C	T	0.99	41772	0.6	-0.0081	15.92
CTD-2130F23.1	rs10472295	chr5:37983590	C	T	0.99	41720	0.64	-0.0007	15.91
NPC2	rs140130028	chr14:74947404	C	T	0.99	41782	0.72	-0.0059	15.91
CTNND2	rs74703954	chr5:11750259	A	G	0.98	41782	0.06	-0.001	15.89
CSMD1	rs75833008	chr8:2957876	G	T	0.98	41344	0.06	-0.0006	15.89
PTPRR	rs78865403	chr12:71248601	C	T	0.99	41706	0.04	0	15.89
GRIK3	rs116496617	chr1:37373098	C	A	0.99	41679	0.02	0	15.89
C1QBP	rs56014026	chr17:5338281	G	A	0.98	41760	0.06	-0.0004	15.88
ACOX2	rs75857311	chr3:58490887	A	G	0.98	41673	0.02	-0.0004	15.87
ZNF804B	rs141579525	chr7:88965553	C	T	0.99	41791	0.04	0	15.87
RP11-1338A24.1	rs6842265	chr4:8698957	C	T	0.96	41731	0.78	-0.0027	15.87
DPYSL5	rs1371614	chr2:27152874	C	T	0.75	41665	0.37	-0.0573	15.87
MFRP	rs150902999	chr11:119216142	C	A	0.99	39857	0.06	-0.0012	15.87
RP11-813I20.3	rs35986644	chr14:56309810	C	T	0.98	41779	0.74	0	15.86
UNC5C	rs72659907	chr4:96279263	A	G	0.98	41625	0.78	-0.0003	15.86
ECE1	rs141146885	chr1:21564631	C	T	0.99	41734	0.84	-0.0049	15.85
SLC27A2	rs78080107	chr15:50521643	G	A	0.99	41657	0.02	-0.001	15.85
FN1	rs17514904	chr2:216236147	T	C	0.99	41241	0.59	-0.0058	15.83
SOGA3	rs146616372	chr6:127837039	C	T	0.99	41746	0.04	0	15.82
RP11-281N10.1	rs78296241	chr8:72675260	A	C	0.99	41735	0.04	0	15.82
BTC	rs116049054	chr4:75693122	C	T	0.99	41733	0.06	-0.0004	15.82
CYP4X1	rs115238834	chr1:47516239	C	T	0.99	41719	0.57	-0.0039	15.81
EGFR	rs117021333	chr7:55205243	A	G	0.99	41772	0.02	-0.0003	15.81
PLCL2	rs114598569	chr3:16808397	G	C	0.99	41574	0.06	-0.0015	15.8
MYRIP	rs73827329	chr3:40219723	C	A	0.99	41763	0.02	-0.0016	15.79
PODXL2	rs116211776	chr3:127363503	T	G	0.99	41750	0.06	-0.0019	15.78
no gene found	rs28485731	chr4:8707569	C	A	0.99	40178	1.35	-0.0003	15.78
GAB4	rs61743894	chr22:17468886	G	A	0.99	41752	0.8	-0.0006	15.78
CCDC3	rs145926063	chr10:13084440	T	C	0.99	37878	0.86	-0.0004	15.77
CLIP1	rs17881033	chr12:122763670	C	A	0.99	41161	0.08	-0.0027	15.77
AC093843.1	rs78832825	chr2:221662583	G	T	0.99	41667	0.02	-0.0001	15.76
AC019055.1	rs116138709	chr2:19966997	G	A	0.99	41776	0.02	-0.0001	15.75
ANKRD26P1	rs12923667	chr16:46592008	C	T	0.98	41723	0.06	0	15.75
RP11-250B2.3	rs78461223	chr6:81154408	C	A	0.98	40862	0.92	-0.0001	15.75
RP11-41O4.2	rs2165291	chr18:68035701	C	T	0.98	41716	0.25	-0.0006	15.75
PCDH17	rs717256	chr13:58426427	A	G	0.48	41607	0.41	0.0315	15.74
EPHA3	rs35124509	chr3:89521693	T	C	0.61	41703	1.7	-0.0244	15.74
PDE7A	rs118128137	chr8:66630393	C	G	0.99	41746	0.72	-0.0023	15.73
PLXNA2	rs115531861	chr1:208332088	C	A	0.99	41753	0.12	-0.0018	15.71
PCBP4	rs139783411	chr3:51992175	A	C	0.99	41337	0.02	0	15.71
APBB2	rs76165181	chr4:41203499	C	T	0.98	41777	0.6	-0.0041	15.71
MIR3668	rs117961461	chr6:140578615	C	G	0.98	41656	0.35	-0.0018	15.7
AC004062.2	rs79417296	chr4:111967200	C	T	0.99	41774	0.02	-0.0015	15.69
CHODL	rs118081892	chr21:19393850	C	T	0.99	41756	0.02	-0.001	15.67
CTC-281M20.1	rs77219321	chr5:174370704	G	A	0.98	41749	0.16	-0.0013	15.67
COL4A1	rs34004222	chr13:110866346	G	A	0.99	41767	0.08	0	15.67
RP3-331H24.5	rs79492477	chr6:72040879	A	G	0.99	41740	1.07	-0.0034	15.66
HLTF	rs41267867	chr3:148766623	T	C	0.99	41656	0.59	-0.0042	15.66
RP11-12J10.3	rs10751601	chr10:126309448	C	G	0.54	41714	0.57	0.0369	15.65
RP11-90J7.3	rs117596058	chr10:80135734	A	G	0.99	41150	0.62	-0.0042	15.64
AC116366.7	rs78330488	chr5:131813917	T	C	0.98	41765	0.02	0	15.63
OSMR	rs34080825	chr5:38933482	C	G	0.99	41753	0.06	-0.0012	15.63
MIR4465	rs79337930	chr6:140928089	G	A	0.99	41724	0.04	0	15.62
KANSL1	rs2696671	chr17:44316888	A	G	0.78	41650	4.82	-0.0269	15.61
PPP5D1	rs117063776	chr19:47066485	A	G	0.98	37867	0.02	-0.0014	15.6
RP11-460M2.1	rs4331540	chr2:49377607	C	T	0.72	41710	0.35	0.0251	15.6
SS18L1	rs113141659	chr20:60733866	C	A	0.99	41783	0.12	0	15.59
C9orf3	rs72750337	chr9:97714352	C	T	0.99	37838	0.02	0	15.59
WDR25	rs75410468	chr14:100857840	C	T	0.99	41550	0.04	0	15.59
SLC34A2	rs79937695	chr4:25672369	A	G	0.99	41774	0.1	-0.0012	15.58
FILIP1	rs113307287	chr6:76186038	T	C	0.99	41745	0.59	-0.0043	15.58
OSBPL10	rs113742382	chr3:31786697	A	G	0.99	37831	0.06	-0.0027	15.57
ANKRD26	rs116993043	chr10:27261424	G	A	0.99	41745	0.06	-0.0006	15.57
ATAD3C	rs182168962	chr1:1403788	G	A	0.99	40544	0.04	-0.0004	15.54
KCNH8	rs73048566	chr3:19337380	G	A	0.99	41755	0.72	-0.0015	15.54
NBEAL2	rs181413143	chr3:47047500	G	A	0.99	41720	0.02	0	15.54
SMOC1	rs2169070	chr14:70411337	A	G	0.98	41747	0.14	-0.0013	15.53
RP11-756H20.1	rs116384519	chr5:124478401	T	C	0.99	41299	0.37	-0.0048	15.52
EPB41L1	rs147654123	chr20:34783252	C	T	0.99	41774	0.04	0	15.52
KHK	rs1131375	chr2:27323385	C	T	0.64	41711	0.74	-0.0507	15.52
LINC00934	rs2555310	chr12:119721568	C	T	0.98	41746	0.04	-0.0016	15.51
RP11-549K20.1	rs335583	chr5:25154276	A	G	0.01	41764	0.04	0	15.51
RGS6	rs72726171	chr14:72992687	C	T	0.99	41722	0.51	-0.0033	15.51
TMEM161B	rs16902973	chr5:87391401	A	G	0.98	41667	0.8	-0.0004	15.51
RP11-324C10.1	rs35641102	chr3:173065552	C	T	0.98	41614	0.12	-0.0013	15.5
no gene found	rs117569801	chr7:101305314	T	C	0.99	41744	1.15	-0.0003	15.5
CATSPERD	rs57680462	chr19:5744499	T	C	0.99	41678	0.04	0	15.5
AC118345.1	rs78118655	chr2:66414184	A	G	0.99	41765	0.78	-0.0006	15.49
no gene found	rs75801729	chr5:107169094	C	T	0.98	36908	0.1	-0.0011	15.48
SAMD15	rs78703650	chr14:77845663	C	T	0.99	41764	0.1	-0.0024	15.48
HPS3	rs76589528	chr3:148842546	T	C	0.99	41391	0.59	-0.0042	15.48
SLC9A9	rs894014	chr3:143317184	T	C	0.01	41765	0.02	0	15.46
EPHA3	rs2117137	chr3:89525505	A	G	0.6	41678	1.68	-0.0241	15.46
AC011286.1	rs1344762	chr2:237708487	C	T	0.32	40206	0.74	-0.0435	15.46
RP11-424D14.1	rs112353012	chr1:69556068	T	C	0.98	41539	0.06	-0.0007	15.46
SLC52A2	rs117500243	chr8:145583505	C	A	0.99	41333	0.04	0	15.45
RP11-105N13.4	rs393152	chr17:43719143	A	G	0.78	41677	4.61	-0.0266	15.45
LINC02210-CRHR1	rs2942164	chr17:43721283	G	C	0.78	41725	4.66	-0.0267	15.44
STK24	rs55953606	chr13:99109476	G	A	0.99	41366	0.08	-0.0012	15.44
PRR30	rs142231081	chr2:27360578	T	C	0.99	41742	0.04	0	15.43
MAPT	rs62062784	chr17:44024552	C	G	0.78	41756	4.64	-0.0267	15.42
CRHR1; MAPT-AS1	rs62057144	chr17:43901558	A	G	0.78	41749	4.74	-0.0267	15.42
RBFOX2	rs117388783	chr22:36369287	T	C	0.99	41723	0.06	-0.0011	15.41
RP3-454B23.1	rs184173353	chr12:6276898	T	C	0.99	41758	0.68	0	15.41
ZNF664	rs75996196	chr12:124476989	C	T	0.99	41283	0.08	0	15.41
ORC4	rs75002266	chr2:148696810	G	A	0.99	41769	0.04	0	15.4
SLC4A4	rs75139532	chr4:72517737	A	G	0.98	41755	0.27	-0.0016	15.4
RP11-366I21.1	rs73640300	chr9:7603957	C	T	0.98	41738	0.02	-0.0004	15.39
AC097499.1	rs116023661	chr2:126467467	C	T	0.98	41726	0.59	-0.0004	15.38
NRXN3	rs111946836	chr14:79354372	G	A	0.99	41782	0.04	0	15.38
TRPC6	rs80005035	chr11:101464850	G	A	0.99	41688	0.04	-0.0013	15.38
MKI67	rs79304616	chr10:129939635	C	T	0.99	41681	0.08	-0.0019	15.38
NWD2	rs142523381	chr4:37445144	A	G	0.99	41746	0.59	-0.0086	15.37
SCD5	rs114425788	chr4:83676891	C	T	0.99	41336	0.02	0	15.36
TMEM214	rs1124649	chr2:27260469	G	A	0.7	41709	0.53	-0.053	15.35
GLDN	rs140063339	chr15:51675988	C	T	0.99	41763	0.04	0	15.35
IFIT5	rs59633641	chr10:91177029	C	G	0.99	41761	0.12	-0.002	15.35
WASHC2A	rs201459362	chr10:51827929	G	A	0.99	41784	0.6	-0.0065	15.33
PCDHA9	rs76220347	chr5:140256870	G	T	0.99	41747	0.06	-0.0004	15.33
FGF18	rs6863754	chr5:170961655	C	A	0.98	41609	0.02	-0.0007	15.32
FPR1	rs5030879	chr19:52249900	G	A	0.99	41748	0.04	-0.0004	15.32
PCDH9	rs117463969	chr13:67530608	C	T	0.99	41738	0.59	-0.003	15.31
LUZP2	rs76163956	chr11:24933911	A	G	0.98	41615	0.04	-0.0015	15.29
GFM2	rs143461990	chr5:74026093	C	T	0.99	41746	0.76	-0.0006	15.29
MAPT	rs62063786	chr17:44061023	G	A	0.78	41609	4.7	-0.0266	15.29
PCDH15	rs2384528	chr10:56505374	C	T	0.01	40106	0.59	0.0065	15.28
MYL10	rs10278829	chr7:101280561	C	T	0.99	41707	1.15	-0.0003	15.27
SLC16A9	rs150304894	chr10:61443890	C	T	0.99	41772	0.02	0	15.27
SAMD13	rs6697296	chr1:84759975	C	A	0.99	41771	0.06	-0.0011	15.26
PJA2	rs116581677	chr5:108723268	T	C	0.99	41469	0.59	-0.007	15.26
SHROOM3	rs6836365	chr4:77391037	G	A	0.99	41338	0.02	-0.0002	15.25
ALG14	rs115657804	chr1:95497140	C	A	0.98	40782	0.02	-0.0004	15.24
AC067959.1	rs219560	chr2:21579160	G	A	0.99	41662	0.59	-0.0022	15.24
GAL3ST4	rs142988850	chr7:99764240	A	G	0.99	41714	0.8	-0.0006	15.23
FRS2	rs117010946	chr12:69888875	C	T	0.99	41774	0.59	-0.0043	15.23
PDE10A	rs117655055	chr6:165760027	C	T	0.99	41380	0.06	-0.0018	15.22
CDH13	rs117000010	chr16:82867500	C	G	0.98	39661	0.04	0	15.21
LINC02915	rs12907993	chr15:39590057	A	G	0.47	37784	1.41	0.0313	15.21
IGHV7-34-1	rs118181338	chr14:106833067	G	A	0.98	41790	0.06	-0.0007	15.2
RP11-560A15.4	rs79030614	chr20:55573225	T	C	0.98	41719	0.02	-0.0004	15.19
EDARADD	rs80109849	chr1:236643723	C	T	0.99	41725	0.02	0	15.19
RTL1	rs142029300	chr14:101349931	C	T	0.99	41788	0.04	0	15.19
CPD	rs117331885	chr17:28749764	G	A	0.99	41377	0.02	-0.0003	15.19
TULP4	rs61742077	chr6:158910743	G	A	0.99	41781	0.59	-0.0059	15.18
DPYSL5	rs115063117	chr2:27076558	G	A	0.99	41777	0.02	0	15.18
CTD-2027G2.1	rs75957257	chr15:97120664	C	T	0.98	41767	0.04	0	15.17
DENND2A	rs61737092	chr7:140373540	C	T	0.99	41772	0.72	-0.0015	15.16
AP004243.1	rs76770897	chr11:60383694	C	G	0.98	41585	0.78	-0.0003	15.16
AC096669.3	rs72823030	chr2:108182234	A	T	0.98	40896	0.06	-0.0006	15.15
SUOX	rs141735896	chr12:56397802	C	T	0.99	41731	0.6	-0.0073	15.15
RP11-187O7.3	rs188462546	chr14:76966275	T	C	0.99	40955	0.04	0	15.13
CTB-50E14.6	rs74682782	chr19:43009397	G	A	0.98	41650	0.06	-0.0009	15.13
RP11-25I11.1	rs76496962	chr18:28509299	G	A	0.99	41765	0.1	-0.0011	15.13
no gene found	rs28377500	chr9:132019141	T	C	0.99	37160	0.62	-0.0016	15.12
MAPT-AS1	rs12185268	chr17:43923683	A	G	0.78	41737	4.72	-0.0265	15.12
RP11-110L15.1	rs112817738	chr12:116175752	T	C	0.99	41767	0.06	-0.0011	15.11
APOBEC3F	rs141173351	chr22:39441093	C	A	0.99	41775	0.76	0	15.11
AGBL5	rs6721395	chr2:27280127	G	A	0.3	41731	0.45	0.0526	15.09
RP11-92G19.2	rs75489377	chr18:5070417	T	C	0.99	41110	0.8	-0.0006	15.09
CTD-3073N11.5	rs117726969	chr19:51942738	G	A	0.99	41733	0.72	-0.0018	15.08
RP11-105N13.4	rs62057061	chr17:43856639	C	G	0.78	41212	3.88	-0.0267	15.07
RP3-443E24.1	rs116889945	chr6:96914255	C	G	0.98	41739	0.02	-0.0013	15.06
STAU2	rs145759808	chr8:74333676	T	A	0.99	41778	0.02	0	15.06
EHF	rs1377496	chr11:34650912	G	A	0.98	41633	0.41	0	15.06
DPYSL5	rs12474404	chr2:27141584	T	A	0.8	41553	0.27	-0.0603	15.06
SLC39A8	rs13107325	chr4:103188709	C	T	0.93	41720	10.42	0.0567	15.06
ANKRD27	rs45538631	chr19:33095313	G	A	0.99	41726	0.04	0	15.05
RP11-290O12.2	rs141467714	chr4:155219540	C	A	0.99	41754	0.68	-0.0018	15.03
AC079248.1	rs73962483	chr2:146490125	T	C	0.99	41756	0.59	-0.0022	15.03
RP11-319E16.1	rs1382840	chr12:5296526	C	A	0.42	41630	0.49	-0.0258	15.03
RP11-673E1.1	rs188813179	chr4:144620193	C	A	0.99	41728	0.06	-0.0011	15.01
C2CD3	rs78849201	chr11:73726124	C	T	0.99	37830	0.02	0	15.01
MAPT	rs10445337	chr17:44067400	T	C	0.78	41554	4.66	-0.0265	15
TG	rs114944116	chr8:133919047	G	T	0.99	41771	0.6	-0.0069	15
ZNF532	rs4940436	chr18:56644453	C	G	0.98	41720	0.02	0	14.99
ZNF516	rs79680207	chr18:74024096	T	C	0.99	41737	0.74	0	14.98
no gene found	rs80116977	chr15:65518064	C	T	0.99	39271	0.1	-0.0019	14.98
TMPPE	rs115958137	chr3:33134598	T	C	0.99	41729	0.02	0	14.98
PIP5K1C	rs73920198	chr19:3648343	A	G	0.99	41727	0.1	-0.0017	14.98
AC006296.1	rs16890361	chr4:14386866	C	T	0.99	41700	0.76	-0.0006	14.97
ADRA1D	rs45581938	chr20:4201771	G	A	0.99	41761	0.02	-0.0003	14.97
ANKRD30B	rs45578438	chr18:14772175	T	C	0.99	41299	0.02	0	14.97
RP11-501O2.5	rs11720905	chr3:148092006	C	T	0.99	37871	0.04	0	14.96
LUZP2	rs116868225	chr11:25048327	A	G	0.98	41378	0.04	-0.0015	14.95
RP11-447M12.3	rs7027926	chr9:137925543	G	A	0.99	41774	0.06	-0.003	14.95
RP11-158J3.2	rs78429502	chr5:62953719	C	T	0.99	40940	0.08	-0.0011	14.92
CDH13	rs35549391	chr16:83704419	G	A	0.99	41790	0.59	-0.0054	14.92
RP11-501O2.5	rs75795929	chr3:148045313	A	G	0.99	41737	0.04	0	14.91
RN7SL592P	rs6475681	chr9:2285664	G	A	0.01	41545	0.06	0.0011	14.91
RP11-439C15.6	rs13281053	chr8:1721598	A	C	0.96	41719	0.04	-0.001	14.91
SSH2	rs118046572	chr17:28086567	G	A	0.99	41324	0.02	0	14.91
TOX3	rs45545931	chr16:52523640	T	C	0.98	41707	0.74	-0.0003	14.91
ZFP69B	rs139213019	chr1:40929077	C	G	0.99	41658	0.04	-0.0004	14.91
RP11-70F11.6	rs145982210	chr12:50232608	C	T	0.99	40600	0.1	-0.0011	14.9
PDGFD	rs72988911	chr11:103870002	T	C	0.99	41756	0.78	-0.0006	14.9
RYR3	rs72715116	chr15:34038106	C	A	0.98	37833	0.04	-0.0001	14.9
EPC1	rs62619977	chr10:32575674	C	T	0.99	41753	0.64	-0.0062	14.89
CERKL	rs114533950	chr2:182406500	T	C	0.99	41714	0.02	0	14.88
LINGO2	rs117660411	chr9:28264268	A	C	0.99	41686	0.8	-0.0006	14.88
RP11-418N10.1	rs79961455	chr10:54812634	C	T	0.97	41700	0.27	-0.001	14.87
RP11-9N12.2	rs146298768	chr4:155158284	A	C	0.99	41775	0.68	0	14.87
RP11-143A12.3	rs115420737	chr5:8858002	G	T	0.98	41662	0.06	-0.0002	14.87
SEMA3A	rs73175643	chr7:83485113	A	G	0.99	41750	0.04	-0.003	14.86
PDZD8	rs72823600	chr10:119049258	G	A	0.99	41289	0.78	-0.0006	14.86
PYROXD2	rs78451160	chr10:100172109	G	T	0.99	41701	0.02	0	14.86
ITPR1	rs114136670	chr3:4849189	C	A	0.99	41737	0.02	-0.0003	14.86
RP11-94B19.4	rs73493124	chr18:74006245	T	C	0.99	41721	0.78	-0.0018	14.84
RP11-518D3.1	rs116437977	chr1:68333415	C	T	0.99	41100	0.04	-0.0004	14.84
MYOF	rs150897152	chr10:95134707	G	A	0.99	41790	0.7	0	14.84
TMCO4	rs114692002	chr1:20051028	A	G	0.99	41706	0.02	-0.0014	14.83
ADGRF1	rs115889915	chr6:46988476	G	A	0.99	41756	0.04	0	14.83
CPNE4	rs116530779	chr3:131494902	G	A	0.98	41767	0.06	-0.0017	14.83
RP13-467H17.1	rs115555525	chr8:143488428	G	A	0.99	41766	0.59	-0.004	14.82
DNAH5	rs114497105	chr5:13759735	C	T	0.98	41759	0.02	-0.0002	14.81
AC073055.2	rs112536583	chr7:145192225	T	C	0.99	41646	0.06	-0.0011	14.8
RP11-429B11.1	rs113444832	chr4:83155813	G	A	0.99	41262	0.68	0	14.8
BCO1	rs141781255	chr16:81324160	G	A	0.99	41757	0.04	0	14.79
APCS	rs11545897	chr1:159557721	C	T	0.99	41726	0.04	-0.0004	14.79
KSR2	rs75721556	chr12:118050957	T	C	0.98	41689	0.25	-0.0007	14.78
SMPD3	rs16957943	chr16:68470923	C	T	0.98	41746	0.02	0	14.78
MVB12B	rs116873799	chr9:129080633	A	G	0.99	37862	0.06	0	14.77
BMP10	rs2231342	chr2:69093439	G	C	0.99	41725	0.72	-0.0004	14.77
SGCZ	rs76780308	chr8:13987423	G	A	0.98	41741	0.04	0	14.77
STPG2	rs62320965	chr4:98845994	C	T	0.99	41725	0.06	-0.0011	14.76
LL22NC03-86D4.1	rs117421683	chr22:34583428	C	T	0.99	41767	0.08	-0.0018	14.76
DYNC2H1	rs117709569	chr11:103381461	C	T	0.99	41733	0.78	-0.0005	14.76
NUBPL	rs11558436	chr14:32257065	A	C	0.99	41686	0.68	0	14.75
AGBL5	rs11681145	chr2:27290525	A	G	0.3	41724	0.47	0.0522	14.75
SEMA6D	rs117048643	chr15:47999435	T	C	0.99	37846	0.04	-0.0002	14.74
RP5-1065J22.8	rs112220768	chr1:109626522	C	T	0.99	41773	0.53	-0.0037	14.73
RP11-629O19.1	rs79245177	chr12:86027445	T	C	0.99	41750	0.59	-0.0053	14.73
RP1-209A6.1	rs76101458	chr6:22900113	T	C	0.99	37648	0.06	-0.0041	14.73
PTAFR	rs74836986	chr1:28489769	G	A	0.99	41767	0.04	0	14.73
RP11-578F5.1	rs80104686	chr3:45200128	C	T	0.99	41769	0.02	0	14.73
SNHG14	rs118173514	chr15:25305730	A	C	0.99	40923	0.06	-0.0011	14.73
RP11-18A15.1	rs74591087	chr9:26709591	G	A	0.98	41685	0.02	0	14.72
KANK4	rs186524528	chr1:62762139	G	A	0.99	41751	0.04	0	14.72
AC012593.1	rs73928498	chr2:35322877	G	A	0.98	41779	0.02	0	14.72
RP4-564O4.1	rs149829398	chr20:24277723	T	C	0.98	41777	0.06	-0.0009	14.69
TRHDE	rs77800804	chr12:72758512	C	G	0.99	41759	0.18	-0.0011	14.69
FGF12	rs114337567	chr3:192242705	C	A	0.99	41670	0.02	0	14.68
SEMA3D	rs141893504	chr7:84651849	G	T	0.99	41287	0.04	0	14.68
AC009302.2	rs115421545	chr2:222796204	C	G	0.98	41763	0.06	-0.0002	14.67
LINC00540	rs76920472	chr13:22585365	C	T	0.98	41740	0.06	-0.0009	14.67
CSMD2	rs80354745	chr1:34434292	G	A	0.99	37879	0.02	0	14.66
SPAG5-AS1	rs56247345	chr17:26937711	A	G	0.99	41772	0.68	-0.0017	14.66
MVB12B	rs75914726	chr9:129104996	G	A	0.99	37836	0.06	0	14.65
U95743.1	rs117166978	chr16:13852368	T	G	0.98	41722	0.02	0	14.65
SLC9A9	rs16853261	chr3:142966166	G	A	0.99	41347	0.04	0	14.65
KCNJ15	rs9983470	chr21:39583035	C	T	0.98	41772	0.08	-0.0006	14.65
ST7L	rs41283062	chr1:113162494	G	A	0.98	41511	0.02	-0.0004	14.64
EEF2	rs79801074	chr19:3975930	C	T	0.98	41697	0.64	-0.0007	14.64
CAMK1G	rs75024464	chr1:209758086	G	A	0.97	41747	0.9	-0.0027	14.64
RPL31P41	rs78659402	chr8:66026090	C	T	0.98	41781	0.1	-0.0013	14.63
SRGAP3	rs78017373	chr3:9138343	C	T	0.99	41719	0.04	-0.0004	14.61
CBS	rs62217672	chr21:44475218	C	T	0.99	41774	0.51	-0.0037	14.61
AC004901.1	rs75973084	chr7:46980368	C	T	0.99	41727	0.64	-0.0068	14.6
RP11-319E16.1	rs11615654	chr12:5274771	G	A	0.57	41744	0.31	-0.0298	14.6
BCHE	rs114706984	chr3:165548187	G	A	0.99	41758	0.04	-0.003	14.6
CTD-2537L20.1	rs117436135	chr11:42768137	A	G	0.99	41696	0.68	-0.0014	14.6
MLLT1	rs73555973	chr19:6227976	T	C	0.98	41748	0.74	-0.0003	14.6
RP11-804N13.1	rs117244126	chr5:21721696	A	G	0.99	36725	0.02	0	14.59
CDS1	rs112552768	chr4:85576152	C	T	0.99	41670	0.06	-0.0011	14.59
RELT	rs141813904	chr11:73105341	C	T	0.99	41706	0.06	-0.0004	14.59
CALD1	rs200086155	chr7:134626035	A	G	0.99	41753	1.07	-0.0002	14.59
RANBP3L	rs72744592	chr5:36272006	T	C	0.99	40765	1.07	-0.0003	14.57
PPP2R3A	rs145130777	chr3:135720572	G	A	0.99	41751	0.04	0	14.57
ACP7	rs116187904	chr19:39577612	G	A	0.99	41484	0.04	-0.0001	14.56
RP11-525K10.1	rs117554922	chr16:80094623	C	G	0.99	41698	1.07	-0.0044	14.55
RP11-442O18.2	rs77599047	chr10:130470694	G	A	0.98	41771	0.02	0	14.55
NAV2	rs2243411	chr11:20124914	A	C	0.01	41648	0.04	0.0088	14.54
SPPL2C	rs12185233	chr17:43923654	G	C	0.78	41354	4.39	-0.0262	14.53
RP11-978I15.10	rs144188677	chr1:247769082	C	A	0.99	41319	0.04	0	14.53
MYOM2	rs117582683	chr8:1993510	G	A	0.98	41781	0.06	-0.0015	14.53
RPS11P6	rs117458802	chr12:64727144	C	T	0.99	41260	0.86	-0.006	14.53
USP34	rs118191680	chr2:61620259	T	C	0.99	41090	0.14	-0.0024	14.53
TMEM61	rs77726087	chr1:55457762	C	T	0.99	41792	0.04	-0.0004	14.52
MAPT	rs8070723	chr17:44081064	A	G	0.78	41735	4.35	-0.026	14.51
ARHGAP26	rs114765533	chr5:142608083	C	A	0.98	41563	0.02	-0.0004	14.5
PARK2	rs112907164	chr6:161732949	C	T	0.99	41301	0.53	-0.0037	14.5
LINC00470	rs79435178	chr18:1454676	A	T	0.99	41719	0.02	-0.0003	14.5
RP11-528N21.1	rs76983454	chr3:40689647	A	G	0.98	41728	0.16	-0.0012	14.49
ZNF500	rs143479964	chr16:4802585	G	A	0.99	41291	0.6	-0.007	14.49
COLEC10	rs117653270	chr8:120128209	C	T	0.99	41660	0.92	-0.0022	14.46
TEX15	rs117788795	chr8:30704120	G	A	0.99	41783	0.06	-0.0004	14.46
ABCD4	rs143288344	chr14:74753420	C	T	0.99	41715	0.06	-0.0011	14.45
DHRS3	rs115848887	chr1:12612368	G	A	0.99	41788	0.06	-0.0014	14.45
RN7SL101P	rs80099445	chr4:28681774	C	T	0.98	41787	0.04	-0.0015	14.44
RP11-168L7.1	rs79524307	chr14:101802226	C	T	0.98	41777	0.14	-0.0012	14.44
CFDP1	rs115043463	chr16:75378102	A	G	0.99	41736	0.14	-0.0024	14.44
RNU1-130P	rs80005139	chr1:96674366	A	G	0.99	41732	0.06	-0.0029	14.44
LRFN5	rs76013786	chr14:42302326	G	C	0.99	41749	0.06	-0.0001	14.43
RP11-583F24.3	rs117834587	chr11:18990926	G	A	0.99	41773	0.06	-0.0011	14.43
CCDC63	rs12371434	chr12:111317855	T	C	0.99	41764	0.66	-0.0035	14.43
FKRP	rs148206382	chr19:47259134	C	A	0.99	41769	0.02	0	14.43
TMC3	rs77308390	chr15:81637167	G	T	0.99	41743	0.06	-0.0004	14.43
RP11-1058G23.1	rs78806193	chr17:68614138	T	C	0.99	41752	0.59	-0.0021	14.42
NSF	rs35732828	chr17:44833217	C	A	0.84	41759	1.64	-0.0582	14.42
RP11-255M2.3	rs74547229	chr15:95536716	C	A	0.98	41752	0.08	-0.0005	14.42
RGL1	rs12140352	chr1:183849869	C	G	0.99	41743	0.02	0	14.42
TMEM117	rs73290225	chr12:44544312	C	T	0.99	41728	0.04	0	14.42
CCDC59	rs77616052	chr12:82579409	A	G	0.98	41730	0.1	-0.0005	14.41
TXNL4B	rs201773535	chr16:72090452	G	A	0.99	41778	0.74	-0.0005	14.41
CADPS2	rs2501445	chr7:122542034	A	G	0.02	41723	0.64	0.0009	14.4
HCN1	rs114303263	chr5:45363651	A	G	0.99	41656	1.03	-0.0002	14.4
CTD-2315A10.2	rs72724695	chr14:59590174	A	G	0.87	37614	1.19	0.0509	14.4
RP4-657M3.2	rs116650095	chr1:34887579	G	A	0.99	41769	0.04	-0.0011	14.4
RP11-110A12.2	rs117160065	chr12:55845993	C	T	0.99	41780	0.04	0	14.39
TNIK	rs80307611	chr3:171175289	G	A	0.99	41776	0.02	-0.0003	14.39
PPP1R12B	rs79070853	chr1:202405565	A	C	0.98	41686	0.06	-0.0002	14.39
DDO	rs12527349	chr6:110724928	T	C	0.98	41763	0.45	-0.0009	14.39
KCNMB1	rs75485767	chr5:169805865	C	T	0.99	41753	0.76	-0.0077	14.39
ANO2	rs10849343	chr12:5922895	C	A	0.47	41626	1.29	-0.0292	14.39
DICER1	rs74589837	chr14:95539895	T	C	0.99	41744	0.68	-0.0014	14.39
TCF7	rs149469800	chr5:133479316	C	G	0.99	41077	0.02	-0.0008	14.38
ZNF385B	rs114357768	chr2:180603970	T	C	0.99	41732	0.02	-0.0001	14.38
IQGAP2	rs2069683	chr5:75913784	T	C	0.99	41750	0.06	0	14.38
RP11-323A7.1	rs117661223	chr9:78041901	T	C	0.98	41779	0.04	-0.0015	14.38
SH2D4A	rs117356569	chr8:19193051	G	A	0.99	41741	0.04	0	14.36
MPND	rs117613418	chr19:4354080	C	T	0.99	41768	0.08	-0.0011	14.36
NECTIN2	rs139717042	chr19:45381970	G	A	0.99	37883	0.68	-0.0016	14.36
ZFHX4-AS1	rs118069930	chr8:77437544	C	T	0.99	41733	0.02	0	14.35
GRM7	rs17726576	chr3:7782551	C	T	0.98	40501	0.02	0	14.35
VPS54	rs74360644	chr2:64124393	C	T	0.98	37862	0.02	-0.0001	14.35
CEP68	rs138848385	chr2:65296693	G	C	0.99	41772	0.04	-0.0029	14.35
ZFP64	rs147640480	chr20:50769016	G	C	0.99	41727	0.12	-0.0024	14.34
MACROD2	rs62202789	chr20:14970544	A	G	0.99	41747	0.06	-0.0013	14.33
AC010880.1	rs116628709	chr2:16625149	G	A	0.98	41745	0.02	-0.0004	14.33
MACROD2	rs118182544	chr20:15585543	C	T	0.98	41683	0.04	-0.0007	14.33
RP11-115J23.1	rs117960692	chr11:28863882	A	G	0.99	41585	0.02	-0.0015	14.33
no gene found	rs142794685	chr19:52620262	C	G	0.99	37519	0.04	0	14.32
RIMS4	rs117935278	chr20:43432999	G	A	0.98	41352	0.02	0	14.32
KRT34	rs61747622	chr17:39538524	C	T	0.99	41628	0.04	0	14.32
PUS1	rs76655496	chr12:132416813	G	A	0.99	41710	0.8	-0.0005	14.32
RN7SL335P	rs74345978	chr4:123010613	C	T	0.98	41728	0.59	0	14.31
ZNF148	rs13070915	chr3:125096511	C	A	0.98	41527	0.08	-0.0005	14.31
RP3-393B19.1	rs75199866	chr1:43543341	G	A	0.99	41199	0.66	0	14.31
RP11-638F5.1	rs117966212	chr12:131659456	C	T	0.99	41283	0.04	0	14.3
RP11-325K2.1	rs117425426	chr9:16954969	G	A	0.99	41722	0.59	-0.0067	14.3
RP11-712B9.2	rs10501825	chr11:95011374	G	C	0.99	41734	0.08	-0.0029	14.3
AC005301.5	rs111636940	chr22:17079911	A	G	0.98	41709	0.08	-0.0005	14.3
CLIP4	rs76192195	chr2:29343119	G	A	0.98	41633	0.04	-0.0009	14.29
DLG2	rs75379486	chr11:84302299	T	C	0.99	41758	0.59	-0.0001	14.29
RNU6-1060P	rs116697918	chr6:23230060	C	T	0.99	41773	0.02	-0.0003	14.29
AC012593.1	rs73928496	chr2:35321680	C	T	0.98	41722	0.02	0	14.28
TRDN	rs73536748	chr6:123862963	T	G	0.97	41693	0.04	-0.0013	14.28
RP11-231C18.3	rs35038398	chr4:54917818	C	G	0.98	41761	0.06	0	14.28
FRMD5	rs112105930	chr15:44184197	C	T	0.99	41691	0.02	0	14.27
RP11-319E16.1	rs12317791	chr12:5317199	A	G	0.84	41628	0.55	-0.0399	14.27
OR2E1P	rs6456820	chr6:28433135	A	G	0.99	41757	0.08	-0.0011	14.27
SNAP91	rs41271579	chr6:84303230	T	C	0.99	41721	0.04	-0.0013	14.27
RP11-471N19.1	rs117786597	chr12:61753161	A	T	0.97	41092	0.59	-0.0023	14.27
SLC35E4	rs148304964	chr22:31042606	G	A	0.99	41386	0.02	0	14.26
RP11-42O15.2	rs114504371	chr1:71043936	C	T	0.99	41772	0.12	-0.0024	14.26
DNAH3	rs142557616	chr16:20966168	C	A	0.99	41637	0.02	0	14.26
RP11-1082L8.3	rs72716926	chr8:125790598	T	G	0.99	41717	0.04	-0.0029	14.26
ZNF518A	rs17385618	chr10:97895300	T	G	0.99	40658	0.76	-0.0007	14.25
BRWD1	rs7284002	chr21:40632404	T	C	0.01	41240	0.02	0	14.25
PPP2R2C	rs71599891	chr4:6426532	G	A	0.98	41744	0.78	-0.0003	14.25
no gene found	rs113091644	chr11:6647497	G	A	0.99	40141	0.08	-0.0019	14.24
GPR180	rs139988296	chr13:95275394	A	G	0.99	41759	0.02	-0.0008	14.24
PFDN4	rs77946914	chr20:52941241	T	C	0.98	41710	0.02	-0.0004	14.24
NLGN1	rs73178869	chr3:173112666	G	A	0.98	41743	0.12	-0.0012	14.24
no gene found	rs114000999	chr2:124355811	A	G	0.98	38991	0.04	0	14.23
SMR3B	rs116319294	chr4:71236061	C	T	0.98	41769	0.04	-0.0002	14.23
ZNF33A	rs117134972	chr10:38344414	G	A	0.99	41783	0.6	-0.0078	14.23
ACSM5	rs138834094	chr16:20442594	C	T	0.99	41739	0.06	-0.0011	14.23
ZNF33A	rs78340846	chr10:38343858	C	T	0.99	41351	0.59	-0.0079	14.23
CYP27C1	rs62160256	chr2:127956145	G	A	0.99	41695	0.04	-0.0016	14.22
H19	rs72849239	chr11:2044067	G	A	0.98	41734	0.06	-0.0002	14.21
CTD-2043I16.1	rs77615488	chr19:28529410	G	A	0.99	40444	0.04	-0.0001	14.21
IQSEC3	rs77989723	chr12:197134	C	A	0.99	41640	0.72	0	14.2
SGCZ	rs77304816	chr8:14106588	G	C	0.98	41716	0.04	0	14.2
SYT14	rs115311822	chr1:210265588	C	T	0.99	41691	0.04	-0.0029	14.2
MYB	rs142497734	chr6:135515368	T	A	0.99	37811	0.02	0	14.2
COPS3	rs11549132	chr17:17184495	C	T	0.99	41764	0.59	-0.0069	14.2
TBC1D31	rs61752913	chr8:124121749	A	G	0.99	41318	0.74	-0.0005	14.2
RP11-702F3.4	rs117871407	chr11:46237369	C	T	0.98	41785	0.35	-0.0001	14.19
EP400	rs116858659	chr12:132548366	T	G	0.99	37365	0.84	-0.0006	14.19
RP11-266E14.1	rs77266407	chr12:106232822	G	A	0.99	41766	1.09	-0.0002	14.19
2-Mar	rs114530931	chr1:220933508	C	G	0.98	41699	0.04	-0.0002	14.18
RP4-809F18.1	rs73226953	chr12:126714865	C	T	0.98	41744	0.66	0	14.18
EYS	rs73762534	chr6:64753678	T	C	0.99	41762	0.02	0	14.18
C4orf51	rs116512455	chr4:146678607	A	G	0.98	41692	0.04	-0.0004	14.18
AGBL4	rs115581404	chr1:50134373	C	T	0.99	41765	0.6	-0.0033	14.17
RALGAPA2	rs73287275	chr20:20446102	C	T	0.99	41757	0.02	-0.0008	14.17
no gene found	rs78404105	chr8:101910482	T	C	0.99	38911	0.04	-0.0008	14.17
TIRAP	rs73017367	chr11:126161497	C	T	0.99	41642	0.02	-0.0001	14.16
CTD-2534J5.1	rs117785952	chr8:140146758	C	T	0.99	41336	0.02	-0.0002	14.16
RPL3L	rs147948209	chr16:1995870	G	C	0.99	41723	0.06	-0.0011	14.15
RP11-259G18.3	rs1034927	chr17:44334419	C	T	0.79	40576	4	-0.0262	14.15
C5orf38	rs59421469	chr5:2767964	C	T	0.99	37825	0.02	0	14.15
POLR2M	rs117293196	chr15:58115645	G	A	0.98	41640	0.04	-0.0002	14.15
CYP3A4	rs117485500	chr7:99350595	A	G	0.99	41344	0.68	-0.0054	14.15
NPAS3	rs78568458	chr14:33504047	G	A	0.98	41676	0.74	-0.0003	14.12
RP11-568A19.1	rs59201711	chr16:8473440	C	T	0.99	41752	0.06	-0.0029	14.11
AC003092.2	rs79606974	chr7:93768956	G	T	0.99	40964	0.72	-0.0028	14.1
EP400	rs117463303	chr12:132490820	G	A	0.99	41773	0.8	-0.0005	14.09
MMRN1	rs78053189	chr4:90850030	G	A	0.99	41707	0.1	-0.0011	14.09
NEK11	rs3965152	chr3:130954093	G	A	0.96	41722	0.04	-0.0007	14.09
RP11-95M5.1	rs114599374	chr3:14843505	C	A	0.99	41725	0.02	0	14.08
RRBP1	rs76935011	chr20:17606857	C	T	0.99	41755	0.04	-0.0008	14.08
RP11-296I10.3	rs141395281	chr16:70190570	C	T	0.99	41774	0.02	-0.0008	14.08
RIN3	rs117060319	chr14:92986145	G	A	0.99	41772	0.04	-0.0013	14.08
TENM2	rs1345701	chr5:166678844	T	C	0.99	41765	0.08	0	14.08
RP11-141E13.1	rs75433278	chr4:17083800	C	T	0.99	41298	0.08	-0.0013	14.07
RP11-460M2.1	rs2174278	chr2:49403846	A	G	0.49	40563	0.29	0.0219	14.07
DCC	rs141813053	chr18:50683873	G	A	0.99	41766	0.02	-0.0017	14.07
MAGEL2	rs138628273	chr15:23889873	G	C	0.99	41741	0.7	-0.0014	14.07
9-Mar	rs138740542	chr12:58152351	A	C	0.99	41510	0.66	-0.0014	14.06
FAM20C	rs148276213	chr7:295970	T	A	0.99	40888	0.02	0	14.06
RP11-440N4.1	rs7680951	chr4:116144534	G	A	0.99	41709	0.02	0	14.05
IFI44	rs115887090	chr1:79125148	G	A	0.99	41770	0.08	0	14.05
ZNF276	rs117468530	chr16:89797210	C	T	0.98	41720	0.12	-0.0012	14.05
OR56A4	rs17809527	chr11:6023762	C	T	0.99	41772	0.6	-0.0074	14.05
RP11-130C6.1	rs13139483	chr4:129474983	C	T	0.98	41762	0.02	0	14.05
RORA	rs75979013	chr15:61181282	C	T	0.98	37860	0.2	-0.0006	14.04
CTC-472C24.1	rs77527787	chr5:116135277	C	T	0.99	41776	0.04	-0.0011	14.04
RP11-81H14.2	rs112660944	chr12:68768394	G	A	0.99	41774	1.05	-0.0027	14.04
ZNF627	rs77897491	chr19:11707334	C	T	0.99	41769	0.08	-0.0004	14.04
TRIM66	rs183065153	chr11:8662007	C	T	0.99	41325	0.02	-0.0008	14.03
RP11-648L3.2	rs73241727	chr8:59004002	C	T	0.99	41769	0.02	0	14.03
ZNF350	rs28997584	chr19:52469312	G	A	0.99	41748	0.08	-0.0011	14.02
KCNQ5	rs12213933	chr6:73753513	G	A	0.99	41726	0.02	-0.0009	14.02
DYRK1A	rs191976344	chr21:38911091	G	A	0.99	41681	0.08	-0.0011	14.01
MGAT4C	rs74996241	chr12:86714770	C	A	0.99	41545	0.59	-0.0044	14.01
CASZ1	rs183040637	chr1:10745501	C	A	0.99	41736	0.59	-0.0001	14
LRRC37A2	rs145809511	chr17:44633014	G	A	0.78	41242	3.81	0.0342	14
PIP4K2A	rs7096651	chr10:22999342	A	G	0.99	41745	0.02	0	14
KCNK16	rs202095357	chr6:39283079	A	G	0.99	41782	0.04	-0.0029	14
CA10	rs142604309	chr17:50334097	G	A	0.99	37870	0.04	-0.0002	14
DGCR6	rs146390355	chr22:18898420	G	A	0.99	41767	0.1	-0.0004	13.99
CACTIN	rs74550035	chr19:3625397	C	T	0.99	41175	0.1	-0.0016	13.99
RP11-417J1.5	rs75560381	chr5:8552567	G	A	0.99	41774	0.04	-0.0029	13.99
AP2B1	rs117946000	chr17:33965947	C	T	0.99	41676	0.04	-0.0004	13.99
NDUFS6	rs72643719	chr5:1832294	C	T	0.99	41709	0.02	-0.0008	13.99
IKZF4	rs75600413	chr12:56415348	G	A	0.99	41783	0.6	-0.0068	13.99
RP11-398E10.1	rs113062971	chr14:45226482	A	G	0.98	41737	0.72	-0.0007	13.98
CUBN	rs76098511	chr10:17045667	T	C	0.99	41736	0.04	-0.0029	13.98
HKDC1	rs148832840	chr10:71008190	C	T	0.99	41791	0.06	-0.0029	13.98
KCNH7	rs114538278	chr2:163424081	A	G	0.98	41720	0.6	-0.0012	13.98
SNX29	rs184336535	chr16:12177913	A	G	0.99	41758	0.6	-0.005	13.98
UTP3	rs111485612	chr4:71554974	C	T	0.99	41715	0.02	-0.0008	13.98
CTB-118P15.2	rs117731642	chr8:88960182	G	A	0.98	41629	0.88	-0.0014	13.98
CYFIP1	rs117523881	chr15:22980815	A	G	0.99	41644	0.45	-0.0019	13.98
RP11-142I20.1	rs61745338	chr18:39081062	G	A	0.99	41344	0.06	-0.0031	13.98
GFOD2	rs116947802	chr16:67722298	T	C	0.99	41287	0.06	0	13.97
DZIP1L	rs77008668	chr3:137771782	A	G	0.99	41744	1.01	-0.0029	13.97
no gene found	rs117568402	chr17:17141063	G	T	0.99	39332	0.59	-0.0072	13.96
CTD-3006G17.2	rs79978630	chr14:28214839	A	G	0.99	41771	0.68	0	13.95
MVB12B	rs4836538	chr9:129169124	T	G	0.99	40779	0.04	0	13.95
RP11-284P20.1	rs117694944	chr9:13878670	C	A	0.98	41707	0.02	-0.0004	13.95
ATN1	rs146691350	chr12:7047949	C	G	0.99	41752	0.59	-0.0069	13.94
KCNQ5	rs79821563	chr6:73469900	A	G	0.99	41740	0.04	-0.0025	13.94
DZANK1	rs55788945	chr20:18397991	G	A	0.99	37490	0.02	0	13.93
MAP3K5	rs72979523	chr6:136934086	A	G	0.98	41707	0.18	-0.0012	13.93
ACKR3	rs896543	chr2:237509207	G	A	0.8	41707	0.7	-0.0481	13.92
KCNIP1	rs76504197	chr5:169999609	A	G	0.98	41734	0.04	0	13.91
TEAD1	rs75301761	chr11:12967118	G	T	0.99	41697	0.04	-0.0029	13.91
RP11-12K6.2	rs76908415	chr12:73164656	A	G	0.99	41751	0.06	0	13.91
SYT1	rs12371960	chr12:79778446	C	T	0.29	41662	0.37	0.0518	13.9
KCNK16	rs185274513	chr6:39284063	C	T	0.99	41205	0.04	-0.0029	13.9
ANO3	rs73434317	chr11:26598705	T	C	0.99	41731	0.02	0	13.89
RP11-359E19.2	rs116978830	chr8:39986711	C	A	0.99	41772	0.68	-0.0006	13.89
BBS9	rs140327714	chr7:33401896	G	A	0.99	41705	0.02	-0.0001	13.89
CTD-2015G9.2	rs2053637	chr16:86781856	C	G	0.99	41744	0.08	-0.001	13.89
IGSF11	rs78467797	chr3:118568715	G	A	0.99	41677	0.66	-0.0017	13.88
GFRA2	rs6997527	chr8:21499107	G	T	0.98	41652	0.12	-0.0012	13.88
TTF2	rs139705346	chr1:117619362	G	A	0.99	41787	0.62	-0.0064	13.87
RP11-1136L8.1	rs72718522	chr8:128689934	T	C	0.99	41694	1.07	-0.0033	13.87
RP11-473E2.2	rs77402692	chr9:137414155	G	A	0.98	41759	0.04	0	13.87
SLIT2	rs593770	chr4:20201089	T	C	0.3	41723	0.39	-0.0806	13.87
RP11-280H21.1	rs80172586	chr3:102338114	G	A	0.99	40858	0.06	-0.0004	13.86
RP11-76C10.5	rs137909892	chr12:131475607	C	A	0.99	41738	0.06	0	13.86
RP11-518D3.1	rs76920014	chr1:68352383	A	G	0.99	41709	0.04	-0.0004	13.85
SIM1	rs117505018	chr6:100927746	T	C	0.99	41647	0.02	0	13.85
PHC2	rs74855793	chr1:33860966	T	G	0.98	41739	0.66	0	13.85
RP11-60A24.3	rs113787484	chr17:55851827	G	A	0.98	41781	0.04	-0.0015	13.85
SCGB2A1	rs77393989	chr11:61972446	A	G	0.99	41742	0.02	-0.0001	13.85
LPP	rs115972163	chr3:187969385	T	C	0.99	40416	0.59	-0.0061	13.84
CTB-129P6.7	rs72654448	chr19:45417579	G	C	0.99	35680	0.04	-0.0002	13.84
TJP2	rs78266220	chr9:71833377	C	T	0.99	41740	0.04	-0.0028	13.84
TCF7L1	rs79936301	chr2:85454369	T	C	0.98	41747	0.04	0	13.84
PATL1	rs187702697	chr11:59423175	C	T	0.99	41744	0.04	-0.0017	13.83
RP11-6C14.1	rs1117139	chr4:160589307	C	T	0.02	41717	0.02	0	13.83
no gene found	rs12823785	chr12:27330212	A	C	0.98	38445	0.06	-0.0012	13.82
PRSS23	rs11234881	chr11:86641010	T	C	0.97	41482	0.25	-0.0009	13.82
RP11-10F11.2	rs116967647	chr7:56723183	T	G	0.99	41717	0.04	-0.0008	13.81
UMODL1	rs140135030	chr21:43531669	C	A	0.99	41689	0.04	-0.0004	13.81
TRHDE	rs182898428	chr12:72901510	G	A	0.99	41402	0.18	-0.0011	13.81
TOGARAM2	rs76285160	chr2:29226417	C	T	0.99	40956	0.02	-0.0008	13.81
LTBP1	rs116692106	chr2:33250119	C	A	0.99	41746	0.02	0	13.81
ST6GALNAC1	rs116924408	chr17:74622647	G	T	0.99	41768	0.02	0	13.81
PLEKHM1	rs5026246	chr17:43572896	T	G	0.78	40869	4.25	-0.0256	13.8
SLC14A2	rs12326554	chr18:43072997	G	A	0.99	41379	0.06	-0.0011	13.8
ACO2	rs141772938	chr22:41903841	C	G	0.99	41741	0.02	0	13.79
RP11-81K2.1	rs79649161	chr17:47483672	C	T	0.98	41777	0.04	0	13.79
ABCA7	rs74176364	chr19:1050996	G	A	0.99	41744	0.08	-0.0004	13.79
ATF7IP	rs111490805	chr12:14578354	C	T	0.99	41729	0.59	-0.0078	13.79
no gene found	rs2696425	chr17:43666906	G	C	0.78	39597	4.29	-0.0263	13.77
CGREF1	rs6746337	chr2:27341063	A	T	0.64	41235	0.74	-0.0486	13.77
AC007095.2	rs113472035	chr7:20545229	C	T	0.99	41757	0.59	-0.0058	13.77
PCDH17	rs7328666	chr13:58280885	C	T	0.57	41361	0.31	-0.0301	13.76
SYNJ2	rs140670406	chr6:158487551	T	C	0.99	41747	0.76	-0.0005	13.76
RP11-460M2.1	rs10176187	chr2:49517207	C	T	0.49	41675	0.31	0.0214	13.75
LRRFIP2	rs115355522	chr3:37209777	T	C	0.98	40813	0.72	-0.0003	13.75
NOL10	rs72775385	chr2:10750957	T	C	0.98	40425	0.35	0	13.75
NDST4	rs76759140	chr4:115946800	G	A	0.99	41718	0.02	0	13.75
DPP10	rs115617057	chr2:115796394	G	A	0.99	41718	0.62	-0.0013	13.74
GNA12	rs11552938	chr7:2883676	G	A	0.99	41394	0.02	0	13.74
RP11-758H6.1	rs112020010	chr8:80339621	G	A	0.99	41751	0.06	-0.001	13.73
ADAM12	rs73380597	chr10:127887041	C	G	0.99	41737	0.06	-0.0004	13.73
FUT9	rs117712888	chr6:96536451	C	T	0.99	41728	0.02	-0.002	13.73
PRKCQ	rs35751269	chr10:6520963	G	A	0.98	41771	0.04	-0.0008	13.73
XIRP1	rs145699338	chr3:39229781	C	T	0.99	41788	0.06	-0.0017	13.72
RP11-737F10.1	rs78713733	chr14:49344833	C	T	0.98	41703	0.04	0	13.72
HERC1	rs116967176	chr15:64066986	G	A	0.99	41784	0.04	-0.0004	13.72
FER1L6	rs117505836	chr8:124949132	G	A	0.99	37879	0.66	-0.0015	13.72
RFC1	rs17335222	chr4:39308471	C	T	0.99	41779	0.76	-0.0032	13.72
SLC26A4	rs117829837	chr7:107324363	C	A	0.98	41571	0.04	0	13.72
PACSIN2	rs200898876	chr22:43275082	C	T	0.99	40658	0.08	-0.0011	13.72
no gene found	rs74697943	chr8:118697002	C	T	0.99	39201	0.39	-0.0038	13.71
RP11-790I12.2	rs114696443	chr4:70281219	C	T	0.99	41751	0.6	-0.0043	13.71
TULP4	rs56320619	chr6:158877174	A	G	0.98	41759	0.04	0	13.71
RP11-202H2.1	rs77472595	chr12:87294075	T	A	0.99	41612	1.13	-0.0002	13.7
SLCO4A1	rs117590445	chr20:61321110	C	T	0.98	41777	0.02	-0.0004	13.7
RP11-326I11.4	rs116131867	chr4:185432459	G	A	0.99	41782	0.78	-0.0071	13.7
NF1	rs55747230	chr17:29685660	G	A	0.98	41782	0.04	-0.0012	13.7
RBL2	rs72801820	chr16:53478855	T	C	0.98	41748	0.06	-0.0014	13.7
KIF4B	rs61741703	chr5:154395970	A	G	0.99	41781	0.04	0	13.7
KANSL1	rs974295	chr17:44150152	A	T	0.78	37822	3.59	-0.0267	13.7
RP11-413B19.2	rs74077600	chr12:41805983	G	A	0.98	41290	0.06	-0.0016	13.7
RP1-249H1.2	rs77611627	chr6:114143018	G	A	0.99	41767	0.06	-0.001	13.7
PRDM6	rs74380912	chr5:122543510	G	A	0.99	41780	0.57	-0.0037	13.69
SLC2A2	rs7637863	chr3:170732426	G	A	0.99	41750	0.04	-0.0004	13.69
CBR3	rs9282628	chr21:37507740	C	G	0.99	41727	0.02	-0.0008	13.69
SUB1P1	rs73207234	chr8:11646791	T	G	0.98	41748	0.02	0	13.69
DPP10	rs114884120	chr2:116375896	G	A	0.99	40943	0.59	-0.0079	13.68
RIMS1	rs76133575	chr6:73052209	T	G	0.98	41729	0.02	0	13.68
RP11-357L1.1	rs74683176	chr13:104764422	G	A	0.99	41758	0.04	0	13.68
CADPS	rs73092118	chr3:62445202	G	A	0.99	41749	0.04	-0.0008	13.68
RNU7-66P	rs75653082	chr6:67569443	G	T	0.98	41752	0.04	-0.0007	13.68
OR7D4	rs138510982	chr19:9324678	G	T	0.99	41752	0.04	0	13.68
MFAP3	rs62384105	chr5:153497596	T	C	0.98	41613	0.06	-0.0014	13.68
BNIP1	rs74831817	chr5:172607729	G	A	0.98	41761	0.72	-0.0003	13.67
RP11-68D19.1	rs112254944	chr7:4463091	G	A	0.99	41778	0.08	-0.0028	13.67
TECTB	rs76437242	chr10:114062568	C	T	0.99	41785	0.06	-0.001	13.67
PAK7	rs80159693	chr20:9692669	C	A	0.99	41691	0.06	-0.0017	13.66
RNU7-65P	rs75739136	chr6:49292459	C	A	0.98	41489	0.25	-0.0002	13.66
RP11-807H17.1	rs73440077	chr7:125317799	T	C	0.99	41730	0.02	-0.0003	13.66
NCOA1	rs55781300	chr2:24925731	G	A	0.98	41683	0.02	0	13.66
RP11-1082L8.3	rs113302986	chr8:125811949	C	T	0.99	41724	0.02	0	13.66
RP11-460M2.1	rs4971715	chr2:49436191	G	C	0.5	41691	0.33	-0.0213	13.64
no gene found	rs79951587	chr1:15500538	G	A	0.98	39855	0.2	-0.0009	13.64
BHLHE23	rs73143894	chr20:61625674	C	T	0.98	41784	0.02	-0.0004	13.63
EPAS1	rs4953339	chr2:46516592	C	A	0.02	41727	0.08	0.0005	13.63
NRG3	rs118073012	chr10:83588054	G	A	0.99	40544	0.02	-0.0008	13.63
STX8	rs77390832	chr17:9348352	G	A	0.98	41628	0.06	-0.0016	13.63
COLQ	rs111971266	chr3:15541116	T	C	0.98	41161	0.02	0	13.63
MIR3142HG	rs77917522	chr5:159912839	A	G	0.98	41734	1.01	-0.0026	13.62
RP5-1177M21.1	rs73121821	chr20:20947750	T	C	0.99	41717	0.02	0	13.61
RP3-406A7.1	rs117967940	chr6:136638515	T	C	0.99	41558	0.02	-0.0005	13.61
AC064834.1	rs74413055	chr2:196168161	T	C	0.99	41709	0.04	-0.0012	13.61
NLGN1	rs115891347	chr3:173309919	C	T	0.99	41725	0.6	-0.0067	13.61
TRIM16	rs61741220	chr17:15554456	C	T	0.99	41778	0.59	-0.0013	13.6
RP11-9J18.1	rs118041683	chr3:29720329	C	T	0.99	41741	0.12	-0.001	13.59
ANXA11	rs72807973	chr10:81925866	T	C	0.99	41711	0.59	-0.0073	13.58
L3MBTL1	rs145435727	chr20:42143936	G	A	0.99	41776	0.02	0	13.58
CNTN5	rs113027183	chr11:100290905	C	T	0.99	41743	1.05	-0.0026	13.58
TRPM3	rs76956650	chr9:73690581	T	C	0.99	41698	0.66	0	13.58
RELT	rs78381564	chr11:73087025	A	G	0.99	41657	0.04	-0.0004	13.58
CBLN2	rs77180645	chr18:70088480	A	G	0.99	41299	0.68	0	13.57
HINFP	rs34118252	chr11:119003845	A	G	0.99	41768	0.57	-0.0053	13.57
EPB41L1	rs73101499	chr20:34797801	C	T	0.98	41778	0.08	-0.0004	13.57
C9orf62	rs117511058	chr9:138199449	C	T	0.99	41308	0.04	-0.0028	13.56
AP000233.3	rs9982718	chr21:26514801	G	A	0.98	41736	0.02	-0.0004	13.56
SLC9A9	rs1900650	chr3:143387505	T	C	0.99	41728	0.02	0	13.56
CHST3	rs4148951	chr10:73771784	G	A	0.99	41754	0.02	0	13.56
ETV5	rs76751066	chr3:185736789	C	T	0.99	41774	0.06	0	13.55
COL15A1	rs35544077	chr9:101816909	A	G	0.99	41667	0.7	-0.0041	13.54
TSPYL5	rs118032326	chr8:98289721	C	T	0.99	41795	0.59	-0.0037	13.54
DCC	rs67744445	chr18:50540364	G	A	0.98	41571	0.02	-0.0004	13.53
CPNE4	rs34928699	chr3:131564585	G	A	0.98	41698	0.06	-0.0015	13.52
FHIT	rs114197480	chr3:60309833	C	G	0.99	41694	0.02	0	13.52
ZNF404	rs76483217	chr19:44377614	G	A	0.98	41683	0.02	-0.0028	13.52
RP11-386C23.1	rs117459237	chr10:65866264	A	G	0.99	41765	0.53	-0.0034	13.51
RP11-127H13.1	rs76361849	chr2:57681668	G	A	0.99	41761	0.08	-0.003	13.51
RPS7P9	rs12217242	chr10:82455988	G	A	0.98	41791	0.02	-0.0004	13.51
FUT9	rs118094226	chr6:96569132	C	A	0.98	41776	0.02	-0.0012	13.5
CTD-2281D19.1	rs76263278	chr5:90782797	G	C	0.99	41759	0.64	-0.0017	13.5
PARD3	rs72786211	chr10:34486261	G	A	0.99	41137	0.02	-0.0047	13.48
SH3TC2	rs6874630	chr5:148407892	G	A	0.99	41764	0.72	-0.0005	13.48
RP11-702H23.4	rs112008892	chr11:74155786	T	C	0.99	37859	0.02	0	13.48
DKK3	rs117281589	chr11:12039378	G	T	0.99	41694	0.02	-0.0003	13.47
RP11-520D19.2	rs115629521	chr3:81308088	C	A	0.99	41722	0.06	-0.0015	13.47
PLEKHS1	rs118170787	chr10:115535618	C	T	0.99	41695	0.78	-0.0005	13.47
RP11-245A18.2	rs10094301	chr8:125020626	C	T	0.99	41710	1.09	-0.0029	13.47
RP11-46C20.1	rs72741273	chr5:27786446	C	A	0.99	41774	0.6	-0.0051	13.47
PDE1C	rs117084456	chr7:31870756	A	G	0.98	41758	0.04	-0.0004	13.47
RF01518	rs117646536	chr8:47137304	C	T	0.99	40854	0.06	-0.001	13.47
RP11-796E10.1	rs78204615	chr2:174643896	C	T	0.97	41774	0.08	-0.0003	13.47
RP11-560A15.4	rs147730617	chr20:55642758	C	T	0.99	37876	0.06	-0.0003	13.46
COBLL1	rs116305649	chr2:165552222	C	T	0.99	41780	0.08	-0.0026	13.46
OPCML	rs78232367	chr11:132699185	C	T	0.99	41629	0.59	-0.0066	13.45
SERPINA3	rs17473	chr14:95085642	C	G	0.99	41700	0.66	0	13.45
PTPRD	rs35732671	chr9:9272908	A	G	0.99	41772	0.08	-0.003	13.45
DPYD	rs115298847	chr1:98275355	G	A	0.99	41761	0.04	0	13.45
ZNF594	rs189770499	chr17:5085637	G	A	0.99	41744	0.76	-0.0005	13.44
AC009312.1	rs114831125	chr2:118440871	A	G	0.98	41766	0.62	-0.0008	13.44
FBLN7	rs35586251	chr2:112922697	G	A	0.98	41756	0.62	0	13.44
RP11-412P11.1	rs16873218	chr4:22932014	G	T	0.99	37841	0.08	-0.0029	13.43
AP000725.1	rs75648981	chr11:96796016	A	G	0.99	41594	0.12	-0.0017	13.43
ZDHHC21	rs116923742	chr9:14615651	T	C	0.99	41773	0.45	-0.0036	13.42
ARID5B	rs16912976	chr10:63792508	G	T	0.99	41644	0.74	-0.0005	13.42
ATP5LP2	rs144755233	chr6:123182551	A	G	0.99	36788	0.76	-0.0003	13.42
SUN1	rs142011077	chr7:891100	G	T	0.99	40549	0.04	-0.0004	13.42
RAB14	rs111382403	chr9:123977541	T	C	0.98	41666	0.64	0	13.42
LIPA	rs6586187	chr10:91109254	A	G	0.99	41702	0.12	-0.0018	13.42
CTD-3179P9.1	rs116701984	chr5:117214848	T	C	0.99	41675	0.68	-0.0027	13.41
LDLRAD3	rs113946985	chr11:36120842	T	C	0.98	41732	0.04	-0.0002	13.4
PIGK	rs77290591	chr1:77640491	T	G	0.99	40466	0.74	-0.0005	13.39
RP11-239A17.1	rs146802588	chr12:16998148	C	T	0.98	41715	0.02	0	13.39
LYST	rs114464102	chr1:235841281	A	C	0.98	41457	0.04	-0.0002	13.39
CTD-2307P3.1	rs117256950	chr14:43112688	A	G	0.98	41523	0.04	0	13.39
RNU6-1116P	rs79266346	chr2:37635167	T	C	0.98	41303	0.06	-0.0007	13.39
PRKCQ	rs113723904	chr10:6477535	A	G	0.98	41536	0.04	-0.0008	13.39
PCGF1	rs72818086	chr2:74732492	T	G	0.99	41715	0.04	0	13.38
RP13-469O16.1	rs62404992	chr6:55777253	C	T	0.98	41622	0.04	0	13.38
FOXN3	rs57295267	chr14:89779372	C	A	0.99	41731	0.08	-0.0039	13.37
ZNF362	rs57058685	chr1:33766791	C	T	0.98	41612	0.64	-0.0007	13.37
XXbac-BCX196D17.5	rs116658993	chr6:29088505	C	A	0.99	41611	0.02	-0.0003	13.37
PDS5B	rs118154119	chr13:33217455	C	G	0.99	41750	0.06	-0.0025	13.37
RP11-254F19.3	rs118174022	chr16:84988401	C	T	0.99	41738	0.6	-0.0031	13.37
RF00012	rs77529152	chr3:90110972	C	T	0.98	41757	0.35	-0.0016	13.36
ZNF586	rs118013364	chr19:58282912	C	T	0.99	41753	0.06	-0.0028	13.35
CFAP58	rs73335163	chr10:106145058	T	C	0.99	41745	0.06	0	13.35
CTD-2022H16.2	rs75893595	chr15:30281136	T	C	0.99	41717	0.76	-0.0027	13.34
RP11-587D21.4	rs72887755	chr11:27801789	G	A	0.98	41728	0.02	0	13.34
MAPK10	rs116271755	chr4:86953409	C	A	0.99	41748	0.53	-0.0034	13.34
STAB2	rs150613004	chr12:104142863	G	A	0.99	41756	0.64	0	13.34
ZC2HC1A	rs72661312	chr8:79589296	A	G	0.99	41661	0.59	-0.0043	13.34
RP11-89K22.1	rs8015655	chr14:25651623	A	C	0.99	41365	0.08	-0.0028	13.34
RP3-437I16.1	rs74622258	chr1:29715995	A	G	0.99	41768	0.72	-0.0016	13.33
SH3GLB2	rs142602092	chr9:131774571	G	A	0.99	41631	0.66	0	13.33
MIR100HG	rs79075582	chr11:122140095	C	T	0.99	40840	0.04	-0.0004	13.33
SPOCK1	rs17781762	chr5:136609910	A	C	0.99	41644	0.02	-0.0001	13.33
CLEC2A	rs10845006	chr12:10078633	T	C	0.98	41244	0.62	0	13.32
AC096649.3	rs35708909	chr2:176419369	T	C	0.99	37862	0.04	-0.0018	13.32
RP11-550E22.4	rs7324278	chr13:52029167	A	G	0.98	41725	0.7	-0.0008	13.32
OR5G3	rs117656695	chr11:56591968	G	T	0.99	41683	0.02	-0.0009	13.32
CPED1	rs73217364	chr7:120883592	A	G	0.97	41733	0.64	-0.0015	13.31
RP11-662G20.1	rs116035536	chr4:127275351	G	A	0.99	41230	0.55	-0.0037	13.3
ZNF608	rs114805784	chr5:123974914	G	A	0.99	41758	0.66	-0.0017	13.29
RP11-490O24.1	rs117297445	chr10:34134806	G	A	0.98	41766	0.2	-0.0014	13.29
DPP10	rs114218797	chr2:115947060	C	A	0.99	41706	0.59	-0.0039	13.29
ZNF616	rs45622033	chr19:52618471	C	T	0.99	41760	0.04	-0.0004	13.29
PRKCG	rs76010896	chr19:54391880	A	G	0.99	41780	1.01	-0.0026	13.29
AC018737.3	rs116453013	chr2:122977279	G	A	0.99	41747	0.02	0	13.29
RP11-61D1.2	rs191388318	chr18:52045250	A	G	0.99	41727	0.59	-0.0001	13.28
TMEM82	rs41268336	chr1:16069525	C	T	0.99	41697	0.08	-0.003	13.28
RP11-128A17.2	rs2271922	chr15:37400834	T	C	0.97	41746	0.66	-0.0014	13.28
MSR1	rs117984425	chr8:16181906	C	T	0.99	40912	0.6	-0.0064	13.28
RGS9	rs77641123	chr17:63307104	C	G	0.99	40525	0.06	-0.001	13.27
IMPA1	rs61755740	chr8:82592967	G	A	0.99	41751	0.6	-0.0054	13.27
CD69	rs7957102	chr12:9928292	C	T	0.97	41685	0.2	-0.0023	13.27
ZNF282	rs114454649	chr7:148907686	C	T	0.99	41757	0.04	-0.0004	13.27
RP11-122D19.1	rs184839065	chr3:54074510	C	T	0.99	41690	0.02	-0.0003	13.26
ROBO2	rs114275375	chr3:76840794	A	G	0.99	40511	0.08	-0.0018	13.26
RNA5SP471	rs12462144	chr19:32119538	C	T	0.98	41038	0.64	0	13.26
JARID2	rs77710425	chr6:15441742	C	A	0.99	41779	0.04	-0.0003	13.25
STX3	rs2229915	chr11:59540697	A	G	0.99	41755	0.04	-0.0017	13.25
SUB1	rs114645951	chr5:32584623	C	A	0.99	40639	0.02	-0.0008	13.25
NOX3	rs17086479	chr6:155859790	G	A	0.99	41725	0.02	-0.0009	13.25
MSI2	rs116819238	chr17:55635039	T	C	0.99	41709	0.02	-0.0018	13.25
RP11-296L20.1	rs116367115	chr4:180148695	A	G	0.99	41725	0.02	-0.0007	13.24
OR8H2	rs117879676	chr11:55878447	T	C	0.99	41695	0.02	-0.0009	13.24
TBC1D16	rs150604803	chr17:77926526	C	T	0.99	41786	0.02	0	13.23
RBM20	rs117684550	chr10:112575179	G	A	0.98	41787	0.02	0	13.23
ZMYND11	rs17293357	chr10:266373	T	C	0.95	41124	0.04	-0.0006	13.22
SMYD4	rs112190091	chr17:1715281	G	A	0.99	41728	0.59	-0.006	13.22
no gene found	rs74960930	chr1:199340067	G	A	0.99	38283	0.06	-0.0011	13.21
AC013444.1	rs55953520	chr2:143526816	T	G	0.99	40695	0.59	-0.0052	13.21
IGSF21	rs112575815	chr1:18609821	G	T	0.98	41754	0.02	-0.0007	13.21
KLHL25	rs117972215	chr15:86304274	T	C	0.98	41669	0.74	-0.0003	13.21
PEX5	rs76708142	chr12:7355269	T	C	0.99	41348	0.04	-0.0017	13.21
OLFM1	rs80262800	chr9:137995564	C	T	0.99	41255	0.55	-0.0037	13.21
YEATS2	rs79748352	chr3:183476836	G	T	0.99	41776	0.02	-0.0007	13.2
PRKCE	rs12616536	chr2:45956545	G	A	0.99	41765	0.02	-0.0007	13.2
NCKAP5	rs114465478	chr2:134161715	C	T	0.98	41739	0.06	-0.0005	13.19
MPDZ	rs189005767	chr9:13190235	T	A	0.99	41713	0.04	-0.0028	13.19
RALGAPA2	rs6046858	chr20:20412652	G	C	0.99	41721	0.02	-0.0007	13.19
no gene found	rs79337011	chr10:73132169	G	A	0.99	39948	0.04	-0.0004	13.19
RP11-460M2.1	rs35716340	chr2:49431785	G	A	0.6	41685	0.31	0.0215	13.19
MTMR12	rs145308792	chr5:32239166	T	C	0.99	41706	0.12	-0.003	13.19
GACAT1	rs76547274	chr2:108373107	C	T	0.99	41773	0.06	-0.0003	13.18
MAPT	rs63750417	chr17:44060775	C	T	0.78	38834	3.63	0.0344	13.18
RP11-158J3.2	rs1800044	chr5:63256888	C	A	0.99	41689	0.04	0	13.17
AC007566.11	rs62467851	chr7:92049537	G	A	0.98	41722	0.04	-0.0002	13.17
RP13-469O16.1	rs12199050	chr6:55826807	C	T	0.99	41720	0.06	-0.001	13.16
CTA-796E4.3	rs118142679	chr22:26512746	G	C	0.99	41198	0.74	-0.0005	13.16
PLCH1	rs150143990	chr3:155314114	G	A	0.99	41783	0.1	-0.001	13.16
RP11-50K12.1	rs72742660	chr9:82898019	A	G	0.98	41736	0.02	-0.0012	13.16
RP11-142G1.3	rs113755361	chr16:52248763	C	A	0.98	41738	0.72	-0.0003	13.16
EFCC1	rs72977197	chr3:128725111	G	A	0.99	41753	0.02	-0.0007	13.15
MAPT-IT1	rs62056789	chr17:43975415	A	C	0.78	37830	3.59	-0.0263	13.15
RP11-325K19.1	rs73000478	chr18:58777617	C	T	0.98	41427	0.04	-0.0002	13.15
RP11-690D19.1	rs118095603	chr11:102912642	T	C	0.99	41505	0.72	-0.0005	13.15
FBXO7	rs117722751	chr22:32896149	C	T	0.99	41777	0.02	-0.0007	13.14
SCAF1	rs151252460	chr19:50154190	G	A	0.99	41299	0.1	-0.0029	13.14
RELN	rs118139357	chr7:103390225	C	T	0.98	41297	0.02	0	13.14
AC011286.1	rs1897464	chr2:237698676	G	A	0.23	41752	0.49	-0.0435	13.14
RAET1K	rs117903363	chr6:150314955	G	T	0.99	41779	0.59	-0.0022	13.14
RP3-364H10.1	rs79319842	chr6:99512426	A	G	0.99	40981	0.64	-0.0013	13.13
FAM155A	rs117745099	chr13:108385119	A	G	0.99	37865	0.04	0	13.13
RFNG	rs75112624	chr17:80004855	G	A	0.99	41717	0.04	-0.0027	13.13
GPC6	rs72640539	chr13:94108333	C	A	0.98	41737	0.04	-0.0002	13.12
RP11-678D18.1	rs72662881	chr8:66353120	A	T	0.99	37825	0.02	-0.0017	13.12
NFAM1	rs76257850	chr22:42812820	G	T	0.98	41749	0.29	-0.0041	13.12
LHPP	rs7095944	chr10:126302936	G	A	0.52	41630	0.47	0.0222	13.11
PYHIN1	rs114451873	chr1:158893668	G	A	0.99	41708	0.06	-0.003	13.11
RTL1	rs186046088	chr14:101351011	T	G	0.99	41743	0.68	-0.0016	13.11
RP11-88H1.1	rs117467984	chr8:60870097	G	A	0.99	41717	0.02	0	13.1
RP11-259G18.3	rs2732686	chr17:44338735	C	T	0.79	37556	3.71	-0.0268	13.1
PSAT1	rs72732037	chr9:81016729	C	T	0.99	41621	0.59	-0.0051	13.1
BNC2	rs10125606	chr9:16918076	T	G	0.99	41250	0.76	-0.0005	13.1
CMYA5	rs17254174	chr5:79029762	C	T	0.99	41777	0.04	0	13.1
RP11-776H12.1	rs36025040	chr1:60966932	C	T	0.98	41495	0.02	0	13.1
ALOXE3	rs3027233	chr17:8022201	C	T	0.99	41763	0.76	-0.0005	13.09
RORA	rs80184971	chr15:61148578	T	G	0.98	41635	0.06	-0.0005	13.09
FLI1	rs116891141	chr11:128688583	C	T	0.99	41766	0.72	-0.0006	13.09
RPS20	rs117843669	chr8:56983724	G	A	0.98	41775	0.02	-0.0015	13.09
SLC35F1	rs117236237	chr6:118433613	T	G	0.99	41761	0.04	-0.0012	13.09
NETO2	rs117308936	chr16:47142840	T	A	0.99	41629	0.59	-0.0001	13.09
CTD-2540C19.1	rs11628679	chr14:80864691	T	C	0.98	41633	0.74	-0.0003	13.08
GNA13	rs1969177	chr17:62990826	G	A	0.09	40485	0.18	-0.1022	13.07
COL21A1	rs80234518	chr6:55977935	A	G	0.99	41703	0.02	0	13.06
ABCA4	rs115569491	chr1:94472654	A	G	0.98	41728	0.02	-0.0004	13.06
RP11-557C9.1	rs80214693	chr14:44084127	G	A	0.97	41728	0.04	-0.0013	13.06
RN7SKP82	rs114872920	chr4:42884711	T	C	0.99	41687	0.78	-0.0005	13.05
CDHR3	rs143495908	chr7:105656471	G	A	0.99	40488	0.12	-0.0031	13.05
VEPH1	rs115267022	chr3:157018577	A	G	0.99	41477	0.06	-0.0003	13.05
RP11-548L20.1	rs116786133	chr4:34358541	C	T	0.99	37717	0.82	-0.0021	13.05
FKBP6	rs147213094	chr7:72745738	C	T	0.99	41708	0.06	-0.0003	13.05
ZNF532	rs118188371	chr18:56643532	T	G	0.98	41613	0.72	-0.0003	13.05
SHISA9	rs74012217	chr16:13077721	T	C	0.99	41739	0.02	0	13.05
WDR81	rs143688446	chr17:1637174	G	A	0.99	41781	0.04	-0.0027	13.05
NKAIN2	rs9490939	chr6:124133484	A	G	0.99	41783	0.04	0	13.04
FASN	rs145866788	chr17:80039509	C	T	0.99	40196	0.02	0	13.04
RP11-471N19.1	rs117352494	chr12:61294328	G	A	0.99	41751	0.06	-0.0023	13.04
RP11-78F17.1	rs77666295	chr18:1127809	A	G	0.98	41747	0.06	-0.0005	13.04
RP11-356O24.1	rs77000583	chr16:66089068	G	A	0.99	40044	0.8	-0.0005	13.04
MAPT	rs62064667	chr17:44082528	A	T	0.78	41242	4.22	-0.0254	13.04
RP11-215N21.1	rs79167618	chr10:109488433	G	C	0.99	41680	0.04	-0.002	13.04
PLPPR4	rs115465484	chr1:99677513	C	A	0.99	41739	0.02	0	13.03
RP11-156L14.1	rs147046907	chr17:60813550	G	A	0.99	41773	0.59	-0.006	13.03
SOX17	rs200011294	chr8:55371789	C	T	0.99	41779	0.04	0	13.03
RP11-77E14.2	rs11792787	chr9:7737970	A	C	0.98	41744	0.78	-0.0002	13.03
TET2	rs62623390	chr4:106196770	G	A	0.99	41757	0.08	-0.001	13.03
PARP15	rs115391654	chr3:122331994	C	T	0.99	41774	0.04	0	13.03
RF00568	rs113215618	chr20:40342555	C	T	0.99	37803	0.66	0	13.03
WWTR1	rs76983791	chr3:149237037	G	C	0.98	41697	0.66	-0.0007	13.02
RP11-464C19.2	rs77418396	chr10:3858059	G	A	0.98	41732	0.02	0	13.02
RF00019	rs76947629	chr4:84542614	G	C	0.99	41728	0.08	-0.0003	13.02
RF00571	rs72710706	chr4:179678368	T	C	0.99	41461	1.01	-0.0002	13.02
RN7SKP46	rs10513523	chr3:157612222	C	T	0.99	41745	0.04	0	13.02
AC009312.1	rs58195242	chr2:118399954	A	G	0.98	41752	0.62	0	13.01
STK39	rs72889619	chr2:168950792	C	T	0.98	41700	1	-0.0025	13
SORCS1	rs76998570	chr10:108848571	T	G	0.99	41749	0.08	0	13
RP11-702L6.4	rs13434124	chr3:109213227	G	A	0.99	41779	0.02	-0.0008	13
OR4K16P	rs113122461	chr14:20416848	G	A	0.99	41528	0.04	-0.0009	13
RP11-340I6.11	rs7800908	chr7:63448698	G	A	0.99	41747	0.06	0	13
RERGL	rs34691344	chr12:18399030	C	T	0.97	41753	0.6	-0.0007	13
ZMYND11	rs117048145	chr10:158100	A	G	0.99	41752	0.59	-0.0037	12.99
CNTN5	rs12419466	chr11:98937331	G	A	0.99	41354	0.45	-0.0056	12.99
RP11-496B10.7	rs114754937	chr3:180410914	C	T	0.99	41734	0.74	-0.0005	12.99
TG	rs2229843	chr8:133900662	G	T	0.99	41754	0.04	0	12.99
CTD-2287N17.1	rs114087828	chr5:3880405	C	A	0.99	41708	0.06	-0.0016	12.99
AC005863.1	rs11868529	chr17:14707933	C	T	0.99	41713	0.64	0	12.98
IPO5	rs145372207	chr13:98671883	C	T	0.99	41564	0.02	-0.0007	12.98
MCART3P	rs78130692	chr6:66465569	T	C	0.99	41732	0.72	-0.0043	12.98
LRP5	rs61889560	chr11:68191036	G	A	0.99	41782	0.08	-0.0003	12.98
SHROOM3	rs78119086	chr4:77570971	A	G	0.98	41738	0.62	-0.0007	12.96
NFKB1	rs4648072	chr4:103518700	A	G	0.99	41755	0.04	0	12.96
RP11-453O5.1	rs115519415	chr4:23218777	G	A	0.99	41764	0.49	-0.0013	12.96
RP11-510K18.1	rs118121241	chr10:85129294	T	C	0.99	41741	0.59	-0.0046	12.96
RP11-217F17.1	rs79306005	chr13:104842511	G	A	0.98	41776	0.04	-0.0014	12.94
ZNF234	rs182005583	chr19:44661139	T	C	0.99	41762	0.06	-0.001	12.94
FARS2	rs115493036	chr6:5750351	G	A	0.99	41786	0.04	-0.0027	12.94
CEP350	rs140306241	chr1:179959750	A	G	0.99	41757	0.62	-0.0013	12.94
AP001065.15	rs77839811	chr21:45904340	G	A	0.98	41415	0.1	-0.0018	12.94
EPCAM	rs146480420	chr2:47601029	G	C	0.99	41775	0.02	-0.0016	12.93
NRG1	rs79058556	chr8:32246222	G	T	0.99	41742	1	-0.0051	12.93
RP11-97N10.1	rs111988960	chr14:43324668	T	G	0.98	41750	0.1	-0.0015	12.93
DDX51	rs61760237	chr12:132627365	G	A	0.99	41097	0.78	-0.0005	12.93
MYOM2	rs35022521	chr8:2000428	G	T	0.99	41758	0.02	0	12.93
RP11-149A7.2	rs76665548	chr4:133625708	C	T	0.98	41767	0.66	-0.0008	12.93
PPARG	rs115624065	chr3:12410693	A	G	0.99	41591	0.02	-0.002	12.92
EVL	rs117144497	chr14:100593851	G	A	0.99	41780	0.59	-0.0069	12.92
NRXN1	rs34305045	chr2:50279257	T	C	0.99	41753	0.02	-0.0007	12.92
OR8K5	rs141612231	chr11:55927584	A	T	0.99	41772	0.59	-0.0041	12.92
no gene found	rs2696624	chr17:44326845	A	G	0.79	38523	3.08	-0.0262	12.92
TMEM207	rs75600796	chr3:190176805	T	A	0.99	41596	0.02	0	12.92
RP11-629E24.2	rs117958239	chr13:30634625	G	A	0.99	41777	0.04	0	12.92
RP11-464O2.5	rs2015169	chr10:126553456	G	C	0.3	41664	0.66	-0.0371	12.92
SLIT2	rs116827136	chr4:20384793	G	A	0.99	41710	0.06	0	12.91
LRRC16B	rs45592432	chr14:24526466	T	C	0.98	41678	0.04	0	12.91
TBC1D5	rs76552574	chr3:17728225	G	A	0.99	41181	0.6	-0.0045	12.91
ECHDC3	rs4747939	chr10:11799332	T	G	0.98	41752	0.02	-0.0001	12.91
HSPA12A	rs61753067	chr10:118439206	T	C	0.98	40773	0.12	-0.0015	12.9
ANK1	rs143130643	chr8:41575383	T	C	0.99	37827	0.02	-0.0017	12.9
LINC01164	rs75390277	chr10:133566408	T	C	0.98	41723	0.02	0	12.89
SORCS1	rs79768113	chr10:108587960	G	T	0.99	41751	0.04	-0.0003	12.89
RAP1GAP2	rs17762543	chr17:2919339	A	C	0.99	41725	0.02	0	12.89
SPTBN1	rs144815582	chr2:54870254	C	A	0.99	41754	0.06	-0.0027	12.89
SACS	rs34382952	chr13:23904298	T	G	0.99	41723	0.04	-0.0016	12.89
RP11-420A23.1	rs116100662	chr4:129450805	C	T	0.99	41689	0.72	-0.0005	12.89
COL23A1	rs13186733	chr5:177760352	A	G	0.99	41668	0.02	-0.0003	12.88
ANKK1	rs138608171	chr11:113267947	C	A	0.99	41740	0.08	-0.001	12.88
ZFHX3	rs117210444	chr16:73892971	A	G	0.98	41466	0.02	-0.0003	12.88
AFTPH	rs3770740	chr2:64779509	G	A	0.99	41717	0.06	-0.0029	12.87
RNU6-243P	rs814484	chr3:35467015	G	T	0.98	41769	0.72	-0.0002	12.87
SNCA	rs114974810	chr4:90688685	C	T	0.99	41714	0.12	-0.0012	12.87
RP11-416O18.2	rs17217608	chr3:181792898	A	G	0.99	41761	0.06	-0.0029	12.87
MAEL	rs113109340	chr1:166961995	G	A	0.99	41779	0.04	-0.0016	12.87
CRISPLD2	rs150433030	chr16:84900577	C	G	0.99	41710	0.06	-0.0016	12.86
GUCY1B3	rs114598940	chr4:156736536	C	T	0.99	41751	0.02	0	12.86
SSC4D	rs17149195	chr7:76009501	C	T	0.99	41749	0.68	0	12.86
WFDC5	rs79417830	chr20:43739100	G	A	0.99	41704	0.1	-0.001	12.85
RP11-560F18.1	rs80196033	chr3:187109841	A	G	0.98	41766	0.72	-0.0002	12.85
DPP6	rs75075589	chr7:153635555	T	C	0.99	41621	0.04	-0.0003	12.85
IPMK	rs2275443	chr10:59956041	C	T	0.99	41730	0.59	-0.0061	12.85
no gene found	rs9501610	chr6:32291407	G	C	0.99	35271	0.04	0	12.84
CA10	rs188302964	chr17:50231358	C	T	0.99	37865	0.66	-0.0014	12.84
ZDHHC14	rs9457625	chr6:157924871	G	A	0.99	41764	0.02	-0.0007	12.84
BCAT1	rs17374606	chr12:25054787	G	A	0.99	41776	0.6	-0.0013	12.84
CTD-2175M1.3	rs113903554	chr14:78163076	T	C	0.98	41758	0.04	-0.0002	12.84
PKD1L2	rs74637982	chr16:81164385	G	A	0.99	41675	0.08	-0.0003	12.83
LRRC41	rs77417631	chr1:46751448	G	A	0.99	40487	0.04	-0.0004	12.83
ETV7	rs142564424	chr6:36343720	C	T	0.99	41784	0.06	-0.0029	12.83
RP11-79E3.3	rs116246591	chr4:33802508	C	G	0.98	41708	0.14	-0.0011	12.83
no gene found	rs35629723	chr5:110428085	C	G	0.99	35407	0.59	-0.0001	12.83
no gene found	rs41306593	chr1:32673673	C	T	0.99	38172	0.76	-0.0005	12.83
CDH7	rs76567943	chr18:63371617	C	A	0.99	40785	0.08	-0.001	12.82
CLEC10A	rs78714016	chr17:6981403	G	A	0.99	41726	0.08	-0.0027	12.82
CYB5R4	rs1581800	chr6:84668949	C	T	0.97	41648	0.02	-0.0007	12.82
RP11-775G23.1	rs80071205	chr18:63351248	G	A	0.99	41656	0.08	-0.001	12.82
SFSWAP	rs145713017	chr12:132241162	A	G	0.99	41732	0.06	-0.001	12.81
RP11-213G2.3	rs7027249	chr9:88445104	T	C	0.99	41694	0.04	0	12.81
RP11-25H11.1	rs12102071	chr15:37902790	G	A	0.99	41777	0.08	-0.0011	12.8
GPSM1	rs79557901	chr9:139250804	G	A	0.99	41401	0.06	-0.001	12.8
MARK2	rs115787633	chr11:63677976	G	A	0.99	40593	0.06	0	12.8
BACE2	rs79737261	chr21:42616185	A	G	0.99	41762	0.74	-0.0005	12.8
AC007879.5	rs75582781	chr2:208382604	G	A	0.99	41283	0.04	0	12.8
ZNF536	rs10413564	chr19:30870561	T	C	0.01	41770	0.72	0.0005	12.8
SYN3	rs140764559	chr22:33048901	C	T	0.99	41745	0.62	0	12.8
AVL9	rs7781196	chr7:32548290	C	A	0.98	41709	1	-0.0029	12.8
QPCTL	rs117220573	chr19:46206249	C	T	0.99	41404	0.62	-0.0013	12.8
RP11-759A24.3	rs7162779	chr15:96563781	C	T	0.01	41775	0.02	0	12.8
HCG23	rs9296020	chr6:32285596	G	A	0.99	40857	0.02	0	12.8
RP11-478B11.2	rs7076984	chr10:57728790	T	C	0.02	41686	0.04	0.0002	12.8
C13orf45	rs117691787	chr13:76481847	C	T	0.98	41708	0.1	-0.0015	12.79
ABCA4	rs4847272	chr1:94509224	A	G	0.98	41749	0.02	-0.0004	12.79
EPHB1	rs1501219	chr3:134891032	T	C	0.02	41779	0.02	0.0007	12.79
RN7SL607P	rs71336722	chr20:20742495	C	T	0.98	41688	0.02	0	12.78
C12orf75	rs111859222	chr12:105856142	G	A	0.99	41772	0.08	-0.0023	12.78
RP1-71H24.1	rs116951660	chr12:113379509	G	A	0.99	41774	0.57	-0.0003	12.78
RP11-260O18.1	rs189685128	chr3:82588031	C	T	0.99	41677	0.06	-0.0003	12.78
DCAF4L2	rs17717580	chr8:88925914	T	C	0.99	41737	0.02	-0.0008	12.78
MMS22L	rs72934653	chr6:97654656	A	G	0.99	41725	0.06	-0.001	12.77
BOC	rs77876888	chr3:112979967	C	G	0.98	41707	0.02	-0.0006	12.77
BACH2	rs77879952	chr6:90931580	G	A	0.98	41774	0.04	-0.0002	12.77
MYO1D	rs74941121	chr17:30896310	T	C	0.99	41785	0.06	-0.001	12.76
PXYLP1	rs115836992	chr3:140937039	T	C	0.99	41694	0.04	-0.0003	12.76
RP11-543E8.1	rs79647780	chr1:230710217	T	G	0.98	41716	0.02	-0.0008	12.76
KCNN2	rs138990207	chr5:113722476	G	A	0.99	41773	0.04	-0.0003	12.76
RP11-213G2.3	rs7022048	chr9:88422635	A	G	0.99	37405	0.06	0	12.75
no gene found	rs79115230	chr5:134644928	G	A	0.99	38163	0.04	-0.0001	12.75
SERPINI1	rs61750375	chr3:167508198	G	A	0.99	41769	0.02	-0.0007	12.75
KCNQ5	rs13191699	chr6:73554527	A	G	0.98	41729	0.02	0	12.75
RP11-127B16.1	rs72928732	chr6:93392369	G	A	0.98	41773	0.02	-0.0004	12.74
RGS8	rs6672020	chr1:182664258	A	C	0.99	41675	0.06	-0.001	12.74
RP11-359N5.1	rs117096701	chr14:97671903	A	G	0.99	41571	0.08	-0.0023	12.74
MOB3A	rs141783611	chr19:2073407	C	T	0.99	41762	0.02	0	12.73
PLEKHM2	rs115985482	chr1:16046324	C	T	0.99	41679	0.06	-0.001	12.73
WWTR1	rs74487584	chr3:149294550	T	G	0.98	41365	0.62	0	12.73
AMZ1	rs111981479	chr7:2752330	C	T	0.99	41732	0.64	-0.0061	12.73
RFX8	rs4851436	chr2:102038849	T	A	0.01	41745	0.06	0.001	12.72
CREB5	rs75374606	chr7:28796427	A	G	0.99	41776	0.04	-0.0003	12.72
KCNH7	rs77992186	chr2:163485489	T	C	0.98	37870	0.12	-0.0012	12.72
RP11-4O1.2	rs16916590	chr9:114781459	A	C	0.99	41684	0.64	-0.0025	12.71
RP11-536O18.1	rs76109917	chr9:13521827	C	T	0.99	41708	0.6	0	12.71
EEF1AL9	rs74637836	chr1:96963357	T	A	0.99	41729	0.04	-0.0007	12.71
RP11-148M9.1	rs78120818	chr16:80088896	A	G	0.98	41651	0.98	-0.004	12.71
RAP1GDS1	rs62321492	chr4:99303560	A	C	0.99	41150	0.06	-0.001	12.71
CENPP	rs118102781	chr9:95226342	C	T	0.99	41309	0.6	-0.0063	12.71
FAM155A	rs77106962	chr13:108401668	G	A	0.99	37822	0.04	0	12.7
FAM184B	rs201345299	chr4:17643730	G	A	0.99	41705	0.18	0	12.7
SH3RF3	rs140703944	chr2:110107362	G	A	0.99	41758	0.59	-0.0057	12.7
UGGT2	rs145358686	chr13:96506633	C	T	0.99	41667	0.06	0	12.7
SYNE1	rs141716975	chr6:152469204	G	A	0.99	41716	0.59	-0.0063	12.7
ANKRD7	rs116864294	chr7:118255233	A	C	0.98	41739	0.04	-0.0002	12.69
NDUFV3	rs141922962	chr21:44317156	A	C	0.99	41700	0.74	-0.0005	12.69
RIT2	rs142575749	chr18:40506485	C	A	0.99	37686	0.68	-0.0017	12.69
COL6A1	rs73159606	chr21:47411695	G	A	0.99	41695	0.6	-0.0056	12.69
ERC2	rs115979056	chr3:55560029	C	T	0.99	41719	0.12	-0.0027	12.69
KIAA0825	rs77179804	chr5:93812816	C	T	0.99	41701	0.04	0	12.68
SGSM2	rs117713123	chr17:2268594	A	G	0.99	41786	0.02	0	12.68
OTOF	rs80356569	chr2:26700373	G	A	0.99	41754	0.98	-0.0002	12.68
no gene found	rs80215420	chr2:31089979	C	A	0.99	38263	0.04	-0.0006	12.68
CEP152	rs2289181	chr15:49090175	G	A	0.99	41778	0.04	0	12.68
RP11-554K11.2	rs72749606	chr1:213746835	C	G	0.96	41754	0.64	-0.0003	12.68
CTC-447K7.1	rs112763331	chr5:154651686	C	T	0.99	41740	0.08	-0.001	12.67
ADAMTSL1	rs76396620	chr9:18779773	G	T	0.99	37866	0.7	0	12.67
RP11-363G15.2	rs80076964	chr4:94935625	G	C	0.98	41698	0.06	-0.0005	12.67
LITAF	rs117131967	chr16:11736207	C	T	0.99	41783	0.04	-0.0027	12.66
OR52H1	rs114189564	chr11:5566751	C	A	0.99	41655	0.04	-0.0027	12.66
SLC4A4	rs17763426	chr4:72461721	A	G	0.98	41684	0.06	-0.0005	12.65
CSF3R	rs3918021	chr1:36932458	G	A	0.99	41742	0.06	-0.0029	12.65
GPATCH3	rs35243557	chr1:27223967	T	C	0.99	41637	0.74	-0.0005	12.64
PDGFC	rs139145392	chr4:157891943	T	C	0.99	41729	0.06	-0.001	12.64
EEF2	rs75547020	chr19:3984635	T	G	0.98	41771	0.62	0	12.63
PPP2R5B	rs72931014	chr11:64688790	T	C	0.99	41749	0.04	0	12.63
SLC25A25	rs117497386	chr9:130844568	T	C	0.99	37837	0.06	-0.0011	12.63
INPP4B	rs75272391	chr4:143594892	A	G	0.99	41306	0.06	-0.001	12.63
LRP11	rs147922549	chr6:150157416	T	C	0.99	41628	0.06	-0.0016	12.63
SLC8A1	rs17503660	chr2:40407262	A	T	0.99	41696	0.02	-0.0007	12.62
RP11-111A21.1	rs117974274	chr14:40073074	G	T	0.99	40676	0.08	-0.0022	12.62
RP11-653G8.1	rs191417155	chr18:37837148	A	G	0.99	41732	0.02	-0.0003	12.61
RP11-146F11.2	rs117856672	chr16:30638256	A	G	0.99	41658	1.56	-0.0025	12.61
RP11-171G7.1	rs116029270	chr3:83768959	A	G	0.99	41685	0.72	-0.0005	12.61
CA10	rs56337422	chr17:49749141	C	T	0.99	41742	0.04	-0.0026	12.61
CTC-513N18.6	rs117926430	chr19:20663332	G	C	0.99	41689	0.6	-0.0035	12.61
ELFN1	rs117198259	chr7:1779247	G	A	0.99	41785	0.04	0	12.61
CAMTA1	rs77398102	chr1:6959484	T	C	0.99	41746	0.06	-0.0027	12.61
OR6J1	rs117122589	chr14:23133511	T	A	0.98	41718	0.59	-0.0037	12.6
WDFY4	rs192357605	chr10:50151159	T	C	0.98	41741	0.02	-0.0008	12.6
CCDC3	rs12570212	chr10:13130389	C	T	0.99	37869	0.76	-0.0003	12.6
DLGAP1	rs79920236	chr18:4372400	C	T	0.99	37854	0.02	-0.0002	12.6
FLRT2	rs117939689	chr14:86033444	C	T	0.99	41680	0.04	-0.0003	12.6
FHIT	rs116753724	chr3:60492046	G	A	0.99	41380	0.04	-0.0003	12.6
RP11-618K16.4	rs117851185	chr18:43353854	C	A	0.99	41786	0.04	-0.0027	12.6
no gene found	rs116209854	chr2:48600031	A	G	0.99	36225	0.08	-0.0003	12.59
MIR1202	rs17086702	chr6:156150733	G	T	0.99	41265	0.04	-0.0027	12.59
RP4-534P7.2	rs12407576	chr1:235685249	C	T	0.99	41766	0.59	-0.0001	12.59
MYH15	rs115354918	chr3:108209252	C	T	0.99	41745	0.06	-0.001	12.58
ACKR3	rs71424925	chr2:237486712	A	G	0.86	41696	0.55	-0.0523	12.58
CARNMT1	rs12380147	chr9:77613539	A	G	0.99	41734	0.62	-0.0063	12.57
RP11-156P1.3	rs139561819	chr17:45146698	C	T	0.99	41715	0.04	0	12.57
DNAAF5	rs73258248	chr7:803506	C	T	0.99	41752	0.02	0	12.57
ENPP2	rs117574951	chr8:120588194	C	T	0.99	41232	0.08	0	12.57
KANK2	rs139512726	chr19:11305178	C	T	0.99	40550	0.74	-0.0005	12.57
RNF157	rs77751164	chr17:74203650	T	G	0.99	41689	0.02	-0.0008	12.57
RP11-757G1.5	rs117818809	chr11:68709818	A	C	0.99	41709	0.04	0	12.57
C14orf80	rs117715376	chr14:105965215	C	T	0.99	41327	0.04	-0.005	12.57
CTC-270D5.1	rs74448992	chr5:140421588	T	C	0.99	41656	0.59	-0.0073	12.57
no gene found	rs41279026	chr20:21328661	C	T	0.99	36732	0.02	0	12.57
PDX1	rs137852783	chr13:28494501	G	A	0.99	41002	0.02	-0.0007	12.56
HACD2	rs116638204	chr3:123270682	A	G	0.99	41513	1.05	-0.0025	12.56
RP11-1136L8.1	rs72718524	chr8:128708547	C	T	0.97	41758	0.92	-0.0011	12.55
TRG-AS1	rs116541852	chr7:38400542	A	G	0.99	41516	0.04	0	12.55
RP11-5A1.1	rs78318893	chr18:37631277	C	T	0.99	41705	0.59	-0.006	12.54
RP4-764O22.1	rs79414510	chr20:7017076	G	A	0.99	41782	0.04	-0.0026	12.54
RP11-44F21.5	rs77654365	chr4:76012520	A	G	0.99	41250	0.47	-0.0033	12.53
RP11-129M14.1	rs117612107	chr13:65949046	G	A	0.99	41736	0.12	-0.0022	12.53
RP11-383H17.4	rs112821607	chr13:98579441	C	T	0.99	40583	0.74	-0.0005	12.52
RP11-814M22.2	rs75167861	chr3:66675933	C	T	0.98	41759	0.64	-0.0008	12.52
SEC24B	rs116368126	chr4:110427870	C	T	0.99	40805	0.02	0	12.52
RP11-489E7.1	rs6997916	chr8:29763531	A	G	0.02	41749	0.04	0.0002	12.51
PHF21B	rs138308961	chr22:45312474	C	T	0.99	41791	0.02	-0.0007	12.5
SPTLC2	rs113786592	chr14:78070157	G	A	0.98	41772	0.04	-0.0002	12.5
DIRC3	rs114834937	chr2:218465794	C	G	0.99	41712	0.02	0	12.5
ATP11A	rs116904545	chr13:113384389	G	A	0.99	41753	0.62	-0.0013	12.49
MYO5A	rs117410733	chr15:52655560	A	G	0.99	41689	0.72	-0.0005	12.49
RPS15AP5	rs12218384	chr10:123444198	A	G	0.99	37858	0.04	-0.002	12.49
MMP19	rs150724096	chr12:56230980	C	T	0.99	41732	0.06	-0.001	12.49
GUCY1B3	rs34982704	chr4:156717122	A	G	0.98	41704	0.04	0	12.48
SLC13A4	rs79355377	chr7:135401498	A	C	0.99	37824	0.04	0	12.47
FGFR1	rs117034618	chr8:38305486	C	A	0.99	41765	0.04	-0.0003	12.47
RP11-436H16.1	rs12225958	chr11:38198517	C	T	0.97	41766	0.04	-0.0002	12.47
PIK3AP1	rs487677	chr10:98446458	G	A	0.99	37877	0.02	0	12.47
AC112721.2	rs56109621	chr2:238351502	C	T	0.98	41776	0.1	-0.0015	12.47
RP11-386C23.1	rs76531548	chr10:65965911	G	A	0.99	41773	0.66	-0.0005	12.47
CYB5R4	rs117740954	chr6:84592073	G	A	0.99	41246	0.59	-0.005	12.47
C4orf22	rs183044691	chr4:81784184	A	C	0.99	41674	0.02	0	12.46
VCAN	rs2652098	chr5:82808072	C	T	0.99	41715	0.68	0	12.46
DHRS2	rs141370810	chr14:24108530	G	A	0.99	41779	0.59	0	12.46
VPS8	rs146067504	chr3:184654109	A	C	0.99	41756	0.04	-0.0026	12.46
RP11-346C4.3	rs75968808	chr13:108691652	T	G	0.99	41751	0.02	-0.0006	12.45
AC090283.3	rs117627297	chr17:38840826	G	A	0.99	41766	0.04	0	12.45
BANP	rs118178427	chr16:88096803	G	A	0.99	41336	0.02	0	12.45
AMZ2P1	rs4791250	chr17:62983145	T	G	0.1	41728	0.2	-0.0966	12.45
CTD-2124B20.2	rs35286439	chr18:6494673	G	A	0.97	41761	0.88	-0.0014	12.45
RP11-544P1.3	rs11257088	chr10:11459189	T	C	0.99	41656	0.08	-0.0022	12.45
RP11-563D10.1	rs302259	chr1:194187702	C	T	0.02	41514	0.08	0.0011	12.45
TLL2	rs72829546	chr10:98176550	G	A	0.99	41747	1.05	-0.0013	12.44
EYA2	rs76834667	chr20:45562692	A	G	0.99	41015	0.02	-0.0016	12.44
AC092843.1	rs13429079	chr2:17540092	C	T	0.98	41642	0.08	-0.0012	12.44
DPP10	rs77055564	chr2:116210171	C	A	0.99	41772	0.59	-0.0049	12.44
TMEM178B	rs117514042	chr7:140992346	G	A	0.99	41779	0.57	-0.0003	12.44
RP11-145E5.5	rs116957748	chr9:21929054	C	T	0.99	41741	0.04	-0.001	12.43
RP11-172F10.1	rs77888944	chr18:4712186	A	C	0.98	41571	0.06	-0.0013	12.43
PTGER2	rs12880378	chr14:52829483	T	C	0.99	41688	0.51	-0.0032	12.43
PANX2	rs118178636	chr22:50610598	T	G	0.98	41722	0.02	0	12.43
MAST4	rs77506514	chr5:65999127	A	G	0.96	41753	0.82	-0.0026	12.43
SNTG1	rs77493490	chr8:50931571	A	G	0.99	41103	0.78	-0.0005	12.43
RP11-25L5.1	rs80031773	chr4:58882347	A	G	0.99	41743	0.78	-0.0005	12.42
TMEM63B	rs116442182	chr6:44099631	A	G	0.99	41765	1.09	-0.0002	12.42
SNHG14	rs62001987	chr15:25293122	A	G	0.99	41742	0.02	-0.0008	12.42
RP11-757G1.6	rs117477256	chr11:68634589	C	T	0.99	41754	0.04	0	12.42
TRIM40	rs113286964	chr6:30104989	C	A	0.99	41774	0.02	-0.0007	12.41
TNFRSF18	rs141996135	chr1:1141776	C	T	0.99	41761	0.04	-0.0003	12.41
RP11-97E7.2	rs114961670	chr4:172637806	C	T	0.99	41756	0.55	-0.0048	12.41
AREG	rs116214554	chr4:75365431	A	G	0.99	41769	0.1	0	12.41
C17orf89	rs117893942	chr17:79213169	G	A	0.99	41768	0.55	-0.0015	12.4
RN7SL352P	rs12661344	chr6:1465795	G	T	0.99	41739	0.02	-0.0006	12.4
RP11-356O23.1	rs9815841	chr3:88301893	A	C	0.97	41731	0.62	-0.0031	12.4
PCDHGB3	rs186469397	chr5:140755929	C	G	0.99	41726	0.02	0	12.4
NTNG2	rs4962173	chr9:135105964	A	G	0.01	41784	0.04	0.0016	12.39
ITPR1	rs13096859	chr3:4598635	G	A	0.98	41772	0.18	-0.0008	12.38
PFDN4	rs80190697	chr20:52882459	G	A	0.99	41748	0.04	-0.0005	12.38
ROGDI	rs138409264	chr16:4847824	C	T	0.99	40881	0.06	-0.0003	12.38
SIL1	rs76617912	chr5:138608808	A	C	0.99	37863	0.06	-0.0011	12.38
GRID2	rs77692974	chr4:93693311	T	A	0.98	41699	0.14	-0.0011	12.37
TTC24	rs192869620	chr1:156551248	G	A	0.99	41724	0.74	-0.0043	12.37
ITPRIPL2	rs115520782	chr16:19125800	C	T	0.99	41686	0.59	-0.0057	12.37
GS1-410F4.4	rs11176911	chr12:68255025	T	C	0.99	39851	0.8	-0.0005	12.36
LDB3	rs117434536	chr10:88454239	C	T	0.97	41773	0.02	-0.0002	12.36
no gene found	rs114259279	chr1:203269721	G	T	0.99	38858	0.1	-0.0013	12.36
TNRC18	rs200992316	chr7:5417170	G	A	0.99	41769	0.04	-0.0016	12.36
RP11-228O6.2	rs116664279	chr6:55501175	A	T	0.99	41714	0.04	-0.0026	12.36
GLRX3	rs73391590	chr10:131992909	T	C	0.99	41757	0.02	0	12.36
AGAP1	rs77849254	chr2:237000674	G	A	0.99	41746	0.51	-0.0032	12.36
PALM2	rs74866176	chr9:112415406	T	C	0.98	41702	0.02	0	12.36
NSF	rs199439	chr17:44793503	A	G	0.79	37763	3.42	-0.0238	12.35
CDCP1	rs144019903	chr3:45130613	C	T	0.99	41775	0.04	-0.0016	12.34
KBTBD8	rs17794498	chr3:66876114	G	A	0.97	41738	0.1	-0.0012	12.33
SAMD5	rs117558837	chr6:147946496	C	A	0.99	41740	0.02	0	12.33
CDH13	rs76611904	chr16:82788748	A	C	0.99	41770	0.68	0	12.33
CTD-3037G24.3	rs76037460	chr16:12670619	A	C	0.99	41778	0.02	0	12.33
KANK1	rs117701760	chr9:625896	C	T	0.98	41765	0.41	-0.0014	12.32
SLIT2	rs1807864	chr4:20151904	A	C	0.64	41720	0.43	0.0731	12.32
NUP205	rs73158973	chr7:135242703	C	T	0.99	41594	0.59	0	12.32
KIF21A	rs7957628	chr12:39758437	G	T	0.98	41756	0.06	-0.0014	12.31
SPOCK1	rs12188851	chr5:136774639	G	A	0.97	41769	0.04	-0.0012	12.31
SMAD2	rs76298155	chr18:45351534	G	A	0.99	41755	0.02	0	12.31
CTD-2057D4.2	rs114756648	chr19:30355943	C	T	0.99	41781	0.08	-0.0026	12.31
SORT1	rs459533	chr1:109855752	A	G	0.99	41725	0.02	0	12.31
NSF	rs199533	chr17:44828931	G	A	0.79	41719	3.55	-0.0247	12.31
ZNF528	rs142156816	chr19:52919199	G	A	0.99	41769	0.04	0	12.31
RAB3C	rs72760280	chr5:57961979	A	G	0.99	41716	0.59	-0.0065	12.31
C4orf22	rs78500522	chr4:81461267	G	A	0.99	41776	0.02	0	12.31
LIF	rs41281637	chr22:30639993	C	T	0.99	41793	0.59	-0.0058	12.31
SCN4A	rs80338952	chr17:62045451	G	A	0.99	41717	0.59	-0.0058	12.3
NT5DC4	rs114739246	chr2:113493816	T	C	0.99	41733	0.76	-0.0005	12.3
RB1	rs4151511	chr13:48945300	G	A	0.99	41720	0.08	-0.001	12.3
MIR5703	rs76761115	chr2:228310666	G	A	0.98	41745	0.04	-0.0008	12.3
PCBP3	rs76123747	chr21:47110072	C	G	0.99	41747	0.12	-0.0021	12.3
NSF	rs199451	chr17:44801784	G	A	0.79	37846	3.1	-0.0238	12.3
NEDD4L	rs950939	chr18:55926674	G	A	0.99	41746	0.59	-0.0001	12.3
RP11-341G2.3	rs117210870	chr9:1105890	C	T	0.97	41711	0.59	-0.0034	12.29
TIAM1	rs4817395	chr21:32690793	C	T	0.97	41758	0.12	-0.0003	12.29
RP11-544P1.3	rs11815334	chr10:11445426	G	T	0.99	41771	0.08	-0.0022	12.29
DNAAF5	rs75767656	chr7:822639	C	T	0.99	41777	0.06	-0.0003	12.29
RP11-814M22.2	rs12498013	chr3:66668599	C	T	0.97	41758	0.64	0	12.29
SORCS3	rs61867291	chr10:106557978	G	A	0.98	41563	0.23	-0.0022	12.28
RP11-632B21.1	rs75576716	chr12:91065074	G	A	0.99	41767	0.06	-0.0028	12.28
GTF2F1	rs139987959	chr19:6381628	T	C	0.99	41736	0.72	-0.0005	12.28
RF00026	rs183885096	chr4:13085604	G	T	0.99	41716	0.64	-0.0025	12.28
MYO15A	rs139347804	chr17:18046138	G	A	0.99	41706	0.02	0	12.28
FREM1	rs10961773	chr9:14892993	C	A	0.99	41765	1.09	-0.0002	12.28
ARFGEF2	rs117563744	chr20:47615175	G	A	0.99	41713	0.04	0	12.28
RDH10	rs145171413	chr8:74209461	T	G	0.99	41771	0.59	-0.0061	12.27
ERCC4	rs3136036	chr16:14013077	T	C	0.97	41776	0.04	0	12.27
CENPA	rs11126734	chr2:27035978	C	A	0.57	41703	0.39	-0.0447	12.27
RP11-115J23.1	rs118016316	chr11:28792489	G	T	0.99	41760	0.08	-0.0009	12.26
RP11-403N16.1	rs77920231	chr9:82481261	C	A	0.99	41756	0.08	-0.0003	12.26
MIR1202	rs17086699	chr6:156142962	C	T	0.99	41252	0.04	-0.0026	12.26
TANK	rs56075631	chr2:162091931	C	G	0.99	41735	0.02	0	12.26
RP11-360A9.1	rs186201935	chr13:89104207	G	A	0.99	41761	0.12	-0.0021	12.25
TRAV9-1	rs35761773	chr14:22279687	C	T	0.99	41722	0.18	-0.0021	12.25
RP11-398G24.2	rs182979867	chr8:123094221	G	T	0.99	41641	0.04	-0.0003	12.25
ACSBG1	rs137988972	chr15:78466037	C	G	0.99	41777	0.7	-0.0018	12.25
BCR	rs1042660	chr22:23658006	G	A	0.97	41260	0.02	-0.0001	12.25
AOC2	rs34230945	chr17:40996656	A	G	0.97	41723	0.02	0	12.25
AKT3	rs114903542	chr1:243762803	G	A	0.99	41754	0.02	0	12.25
MIR552	rs114058336	chr1:35069943	C	T	0.98	41739	0.02	0	12.25
RP11-213G2.1	rs3119747	chr9:88398029	C	A	0.99	37814	0.06	0	12.25
POU2F2	rs117873874	chr19:42676086	C	T	0.98	41758	0.37	-0.0008	12.25
RASGEF1B	rs79365609	chr4:82955131	A	G	0.98	41733	0.02	-0.0008	12.24
RP4-536B24.4	rs115772141	chr16:87811504	C	T	0.99	41765	0.64	0	12.24
SRD5A1	rs140513363	chr5:6637908	G	A	0.99	41736	0.1	-0.0021	12.24
PCP4	rs117062378	chr21:41271349	A	G	0.99	41703	0.06	-0.0009	12.24
RP11-339D20.1	rs1485565	chr4:20092791	T	G	0.3	41652	0.39	-0.0762	12.24
CNTN1	rs73273539	chr12:41213915	T	G	0.97	41718	0.06	-0.0012	12.23
NAALADL2	rs75294715	chr3:174205868	G	A	0.99	41769	0.04	0	12.23
STK24	rs9556959	chr13:99105826	G	A	0.99	41777	0.1	-0.0009	12.23
ENTHD2	rs78428832	chr17:79207787	G	A	0.99	41733	0.55	-0.0015	12.23
RP11-513C4.1	rs75929154	chr5:106502719	A	C	0.99	41773	0.04	0	12.21
OR56A5	rs141209218	chr11:5988913	A	G	0.99	41762	0.59	-0.0021	12.21
C9orf47	rs145434754	chr9:91605981	C	T	0.99	41709	0.04	-0.0016	12.21
NFE2L3	rs148159120	chr7:26224760	G	A	0.99	41708	0.02	0	12.21
KCNAB1	rs115806176	chr3:156196248	G	A	0.99	41703	0.04	0	12.2
AGFG1	rs114390093	chr2:228343656	T	C	0.98	41735	0.04	-0.0008	12.2
EVX2	rs201835366	chr2:176944856	G	C	0.99	40262	0.06	-0.0026	12.2
CDH13	rs117703400	chr16:83109702	A	C	0.99	41692	0.02	0	12.2
POC1A	rs186189054	chr3:52109778	C	T	0.99	41742	0.06	-0.0009	12.2
CMTM8	rs114452920	chr3:32392666	C	T	0.99	41779	0.02	-0.0007	12.19
ADORA2BP	rs72741019	chr1:209922031	C	T	0.99	41750	1.03	-0.0024	12.19
AP001046.5	rs62218950	chr21:44765118	C	T	0.97	41770	0.04	-0.0002	12.19
CTD-2007H13.3	rs73155426	chr5:98273404	G	A	0.98	41603	0.06	-0.0006	12.18
UNC13A	rs10419420	chr19:17734488	A	G	0.01	40986	0.06	0.0016	12.18
RP11-814M22.2	rs77776916	chr3:66658453	A	G	0.97	41730	0.62	-0.0008	12.18
ZNF438	rs75042951	chr10:31299064	C	T	0.99	41770	0.06	-0.0003	12.18
AC068286.1	rs76324910	chr2:15137975	G	A	0.98	41779	0.04	-0.0014	12.18
CFAP58	rs41291850	chr10:106163533	C	T	0.99	41769	0.02	-0.0016	12.18
NFIB	rs10123886	chr9:14156362	T	C	0.99	41741	0.04	-0.0003	12.18
CTC-546K23.2	rs75707989	chr5:120709388	C	T	0.99	41718	0.02	0	12.17
CLU	rs41276297	chr8:27462662	G	A	0.99	41756	0.12	-0.0021	12.17
RP11-259G18.1	rs2732650	chr17:44344988	C	G	0.79	37620	3.42	-0.0259	12.17
GDF10	rs76348848	chr10:48582215	C	T	0.99	41781	0.62	-0.0011	12.17
RP11-105N13.4	rs1635298	chr17:43744344	T	A	0.24	41244	3.1	-0.031	12.17
AC005597.1	rs117157307	chr19:30695468	G	A	0.99	41744	0.45	-0.0003	12.17
AC013402.2	rs114679994	chr2:105130740	G	T	0.99	41598	0.49	-0.0032	12.16
GTF2E2	rs2978277	chr8:30469817	T	C	0.99	41669	0.02	0	12.16
KAZN	rs1203702	chr1:14250509	G	T	0.03	41730	0.88	0.0021	12.16
MAML1	rs61748800	chr5:179201540	C	G	0.99	41362	0.08	-0.0015	12.16
PAXIP1	rs61752013	chr7:154767477	C	T	0.99	41752	0.64	-0.0012	12.16
DBX1	rs75015734	chr11:20186756	C	T	0.98	41756	0.1	-0.001	12.16
RN7SL563P	rs56136206	chr8:102407950	G	T	0.99	41747	0.08	-0.0009	12.16
RP4-541C22.5	rs1009449	chr11:33706166	A	G	0.99	41731	0.06	-0.0009	12.16
no gene found	rs76405594	chr7:129564289	T	C	0.99	37559	0.98	-0.0002	12.16
PAH	rs77411738	chr12:103311535	C	T	0.99	41769	0.12	-0.0017	12.16
RP11-342D11.3	rs139457449	chr10:33390680	T	C	0.98	41772	0.04	-0.0003	12.16
CDH23	rs200650849	chr10:73475760	C	T	0.99	41741	0.04	-0.0016	12.15
AC009965.1	rs9288344	chr2:204943386	A	G	0.65	41719	0.25	-0.0511	12.15
RP11-533K11.1	rs4730910	chr7:118701190	G	T	0.97	41357	0.04	-0.0002	12.15
PRPH2	rs115405259	chr6:42679358	T	C	0.98	41735	0.04	-0.0013	12.15
UNC5D	rs35845054	chr8:35131468	A	G	0.99	41411	1.01	-0.0002	12.15
RP11-395B20.2	rs117595733	chr14:63008801	A	G	0.99	41620	0.04	-0.0026	12.14
SRSF10P1	rs75071857	chr18:48651854	C	T	0.99	41770	0.1	-0.0009	12.14
CACNA2D3	rs73070477	chr3:54740932	A	G	0.99	41156	0.08	-0.001	12.14
WDR78	rs116129047	chr1:67363548	G	A	0.99	40960	0.64	-0.0025	12.13
FAT3	rs17615477	chr11:92534043	G	T	0.99	41753	0.06	-0.0009	12.13
RP11-402N18.1	rs12358894	chr10:111187545	G	A	0.99	41403	0.06	-0.0003	12.13
no gene found	rs187247030	chr2:171570769	G	A	0.99	36276	0.06	-0.0028	12.13
RP11-213G2.3	rs7024325	chr9:88418070	G	T	0.99	41716	0.04	0	12.13
DYNC1I1	rs78526963	chr7:95696930	T	C	0.97	41751	0.23	-0.0008	12.13
C9orf27	rs62577102	chr9:118600505	T	C	0.98	40776	0.06	-0.0005	12.12
TCTN1	rs118096349	chr12:111082836	G	T	0.97	41778	0.21	-0.0002	12.12
CTD-2540B15.11	rs12185487	chr19:33784492	G	A	0.99	40953	0.04	-0.0022	12.11
no gene found	rs77039499	chr5:62453857	T	C	0.99	39867	0.8	-0.0012	12.11
JPH3	rs34442559	chr16:87678219	C	T	0.99	41783	0.06	-0.0009	12.11
ATG2B	rs183527316	chr14:96800027	C	T	0.99	41752	0.14	0	12.11
KCNAB1	rs78204525	chr3:156195099	G	A	0.99	41679	0.55	-0.0042	12.1
ZNF221	rs16976937	chr19:44470147	G	A	0.98	41741	0.02	-0.0025	12.1
TNS1	rs75466467	chr2:218652527	A	G	0.99	41774	0.06	-0.0012	12.1
NAT8B	rs116094901	chr2:73928414	G	A	0.99	41663	0.04	0	12.1
LGR5	rs138215571	chr12:71971766	C	G	0.99	41628	0.02	-0.0007	12.1
CDH23	rs56013867	chr10:73558133	G	C	0.99	41748	0.74	-0.0005	12.1
ACSS1	rs187165890	chr20:24994592	C	T	0.99	41695	0.02	-0.0003	12.09
CTC-447K7.1	rs11740225	chr5:154654050	C	A	0.99	37423	0.1	-0.001	12.09
EPC1	rs7478351	chr10:32588816	C	T	0.99	37812	0.2	-0.0023	12.09
VWC2L	rs79630421	chr2:215295525	G	A	0.98	41654	0.06	-0.0005	12.09
ROCK2	rs75280626	chr2:11340720	T	C	0.99	41737	0.06	0	12.09
TMED7-TICAM2	rs116503642	chr5:114911660	C	G	0.97	41756	0.04	0	12.08
RP11-260N14.1	rs76734892	chr7:134955027	A	G	0.99	41667	0.45	-0.0012	12.08
GLI3	rs73092600	chr7:42159289	G	A	0.98	41774	0.47	-0.0014	12.08
KIAA1549L	rs76135187	chr11:33410470	G	A	0.99	41777	0.6	-0.0042	12.08
GLIS3	rs118157577	chr9:3982409	G	T	0.99	41708	0.04	0	12.08
RP11-527D7.1	rs150398847	chr1:241557342	T	C	0.99	37856	0.04	-0.0008	12.08
FOXP1	rs3773499	chr3:71019096	C	T	0.99	41739	0.68	-0.0015	12.07
no gene found	rs79833028	chr5:167092235	A	G	0.97	39872	0.02	-0.0002	12.07
RNA5SP291	rs117659148	chr9:106489412	C	T	0.97	41751	0.72	-0.0002	12.07
PDK1	rs114750929	chr2:173426247	G	A	0.99	40580	0.02	0	12.07
THRB	rs114833451	chr3:24256738	G	A	0.99	41765	1.03	-0.0024	12.07
LSINCT5	rs77233276	chr5:2717079	T	C	0.99	41754	0.04	-0.0011	12.07
CUBN	rs117232529	chr10:16933788	T	C	0.99	41599	0.08	-0.0003	12.07
MRPL39	rs141666402	chr21:26979786	A	G	0.99	41775	0.04	-0.0018	12.07
RP11-6C14.1	rs117337503	chr4:160984415	T	C	0.99	41780	0.02	0	12.06
RN7SL446P	rs115181257	chr4:153207391	G	A	0.99	40567	0.02	0	12.06
RP11-213K17.1	rs114557569	chr3:38370519	G	A	0.99	41754	0.02	0	12.05
RPL15P3	rs77349298	chr6:12496962	C	T	0.99	41715	0.04	-0.0003	12.05
RGS8	rs1210	chr1:182611109	C	T	0.97	41745	0.04	-0.0006	12.05
ZBTB10	rs185916023	chr8:81399527	T	G	0.99	41734	0.08	-0.0009	12.05
PSMD14	rs115428242	chr2:162257884	C	A	0.99	41705	0.02	0	12.05
APBB2	rs78415009	chr4:40912837	G	A	0.97	41326	0.6	0	12.04
RP11-560A15.4	rs118034710	chr20:55559778	C	T	0.99	41762	0.04	-0.001	12.04
SPHKAP	rs80088457	chr2:228976157	C	A	0.98	40603	0.04	-0.0004	12.04
AC090044.1	rs149178829	chr3:777828	C	T	0.99	41633	0.12	-0.002	12.04
RF00019	rs74316166	chr4:127802519	C	A	0.99	41780	0.6	-0.0058	12.04
LNP1	rs76774034	chr3:100181195	C	T	0.99	41706	0.02	0	12.04
RP11-460M2.1	rs2055572	chr2:49344853	T	C	0.61	41653	0.16	0.0209	12.04
RGS9	rs436585	chr17:63101342	C	T	0.03	41769	0.04	0.0048	12.04
HSBP1	rs117227708	chr16:83886650	G	A	0.99	41756	0.59	-0.0057	12.03
CEP162	rs76671936	chr6:84972058	C	T	0.99	41373	0.04	-0.0026	12.03
MAPK4	rs79273452	chr18:48055940	C	T	0.99	41783	0.59	-0.0018	12.03
EXOSC7	rs77941282	chr3:45058493	T	C	0.99	41761	0.02	-0.002	12.03
RN7SKP46	rs139693403	chr3:157560913	A	G	0.98	41670	0.02	-0.0002	12.03
RNU6-464P	rs118115302	chr6:53038162	G	C	0.99	41560	0.04	-0.001	12.03
ITGB3BP	rs72679062	chr1:63960125	C	T	0.97	41701	0.04	-0.0002	12.02
RP11-314M24.1	rs62255683	chr3:78429993	G	A	0.99	41722	0.57	-0.0011	12.02
RP11-213G2.1	rs7045101	chr9:88398460	C	T	0.99	41514	0.06	0	12.02
NEDD9	rs115673849	chr6:11277356	C	T	0.99	41751	0.62	-0.0024	12.01
CTNND1	rs76598272	chr11:57597827	A	G	0.99	40709	0.74	-0.0005	12.01
no gene found	rs117681889	chr17:5586379	T	C	0.99	38462	0.06	-0.003	12.01
CCR3	rs79964203	chr3:46320360	G	A	0.99	41733	0.1	0	12.01
RP11-541G9.1	rs79093853	chr12:97562657	C	A	0.97	41282	0.06	-0.0005	12
no gene found	rs59861703	chr7:100383750	T	C	0.99	38784	0.04	0	12
RP11-460M2.1	rs10495965	chr2:49342804	C	A	0.76	41727	0.23	0.0238	12
UTP18	rs115314782	chr17:49365279	G	T	0.99	40656	0.72	-0.0019	12
ZNF609	rs73453022	chr15:64907645	T	C	0.99	40545	0.49	-0.0032	12
RP11-754N21.1	rs117272689	chr12:78790814	G	A	0.99	41665	0.08	-0.0022	12
OR4C46	rs140000110	chr11:51516191	G	A	0.99	41763	0.06	0	12
RP11-76E12.1	rs117620748	chr14:98165717	A	C	0.99	41750	0.04	0	12
AC013394.2	rs74797116	chr15:93410632	C	T	0.99	41666	0.02	-0.0019	12
RP5-860P4.2	rs76606140	chr20:24756665	A	G	0.97	41680	0.04	0	12
WDR17	rs114737782	chr4:177026245	T	A	0.99	41341	0.02	0	11.99
RERG	rs117916179	chr12:15422326	G	A	0.99	41737	0.49	-0.0031	11.99
RP11-524F1.1	rs113307179	chr13:59937463	G	A	0.99	41750	0.04	-0.0003	11.99
SYN3	rs73162011	chr22:33343955	T	C	0.99	37855	0.04	-0.0016	11.99
CTC-254B4.1	rs13187185	chr5:106042911	A	C	0.97	41674	0.72	-0.0002	11.99
PHF21B	rs80157630	chr22:45286357	A	G	0.98	41727	0.06	-0.0008	11.99
RP11-443B7.3	rs140721473	chr1:235129997	A	G	0.99	41759	0.6	0	11.98
SIPA1L2	rs74461387	chr1:232448308	G	A	0.99	41734	0.72	-0.0017	11.98
SIDT1	rs58500233	chr3:113265444	C	T	0.98	41750	0.02	-0.0006	11.98
RN7SKP140	rs117732116	chr20:21420248	C	T	0.99	41747	0.62	0	11.98
GRIP1	rs76748700	chr12:67401598	C	T	0.97	41713	0.04	-0.0002	11.98
RMND5A	rs34283985	chr2:86980418	G	A	0.99	41380	0.59	-0.0066	11.98
S1PR4	rs3746072	chr19:3179884	G	T	0.99	41259	0.04	0	11.98
RP11-711K1.8	rs78577068	chr12:11362498	G	A	0.99	41702	0.04	-0.0001	11.98
no gene found	rs116491884	chr1:238052151	T	C	0.97	39405	0.02	0	11.98
CCDC3	rs78919734	chr10:13118230	C	T	0.99	37814	0.72	-0.0003	11.97
MBP	rs60113661	chr18:74751267	G	T	0.99	41723	0.59	-0.0063	11.97
AC068137.2	rs115844371	chr2:131008301	C	T	0.99	41779	0.06	0	11.97
RP11-133L14.5	rs117098088	chr12:10176251	C	T	0.99	41249	0.06	0	11.97
AC067945.4	rs117108348	chr2:191888593	A	G	0.99	37744	0.14	-0.0022	11.97
EPHA6	rs79303992	chr3:96583264	A	G	0.99	41295	0.6	-0.0006	11.97
TMEM132D	rs61947085	chr12:129738653	C	T	0.99	41757	0.02	0	11.97
PCAT7	rs61755092	chr9:97329625	C	T	0.99	41762	0.06	-0.0025	11.96
RP11-266E14.1	rs75778993	chr12:106041756	G	A	0.99	41753	0.06	-0.0022	11.96
COL21A1	rs16887565	chr6:55960020	G	A	0.99	41603	0.02	0	11.96
TNFRSF21	rs200394782	chr6:47277181	C	A	0.99	41783	0.04	0	11.96
RP11-12J10.3	rs4962696	chr10:126445630	A	G	0.26	41512	0.51	-0.0375	11.96
RP11-736P16.1	rs72683428	chr14:87461665	A	C	0.99	41727	0.02	0	11.95
KCNQ5	rs1125083	chr6:73572090	G	T	0.2	41715	0.27	0.0376	11.95
RP11-527D7.1	rs76987847	chr1:241578512	A	C	0.99	40262	0.04	-0.0003	11.95
no gene found	rs77890745	chr2:172026774	A	C	0.99	36957	0.59	-0.004	11.95
RP5-940F7.2	rs16832991	chr1:236111605	G	A	0.99	40474	0.08	-0.0026	11.95
NELL1	rs17298726	chr11:21091725	A	G	0.97	41703	0.02	0	11.94
RP11-18A15.1	rs72719516	chr9:26781944	G	C	0.97	41776	0.02	0	11.94
TRHDE	rs117792731	chr12:72653286	C	T	0.99	41735	0.57	-0.0044	11.94
RP11-125O18.1	rs76942150	chr4:128326278	G	A	0.99	41769	0.6	-0.0058	11.93
SLC35F5	rs150656361	chr2:114500349	C	T	0.99	41776	0.02	-0.0015	11.93
HECW2	rs76364847	chr2:197066515	G	A	0.99	41734	0.06	0	11.93
TNIK	rs192746498	chr3:170811629	T	G	0.99	41753	0.02	-0.0007	11.93
COPS4	rs35041193	chr4:83979850	A	C	0.97	41726	0.02	0	11.93
PODXL	rs79618024	chr7:131222534	C	T	0.97	41752	0.59	-0.0011	11.93
TSPAN8	rs17226988	chr12:71819320	C	A	0.99	41720	0.64	-0.0059	11.93
CHST11	rs117656956	chr12:105168238	C	T	0.99	41133	0.06	-0.0009	11.93
MDH1B	rs78180349	chr2:207628183	G	C	0.99	41747	0.39	-0.0018	11.92
RP11-412P11.1	rs115274621	chr4:22912357	C	T	0.98	41783	0.49	-0.0013	11.92
RP11-143O10.1	rs61958882	chr13:89778156	G	A	0.99	41552	0.02	-0.0016	11.92
CHRM3	rs72756744	chr1:239701208	G	A	0.99	41752	0.02	-0.0007	11.92
AC018359.1	rs114534265	chr3:34744639	C	T	0.99	41770	0.04	0	11.91
no gene found	rs9652437	chr15:39629952	A	G	0.51	38321	0.92	0.028	11.91
DIO3	rs199500701	chr14:102027868	G	A	0.99	41755	0.6	-0.0001	11.91
RP11-597D13.7	rs34560343	chr4:159194250	C	T	0.98	41763	0.04	-0.0013	11.91
COL5A2	rs79111113	chr2:189910426	G	A	0.99	41665	0.72	-0.0005	11.9
CKAP2	rs41292820	chr13:53047966	G	A	0.99	41332	0.08	-0.0015	11.9
CDA	rs11584381	chr1:20932889	C	T	0.99	41066	0.98	-0.0024	11.89
AC004866.3	rs2886996	chr7:81047783	C	T	0.99	41763	0.04	-0.0015	11.89
HERC6	rs150287504	chr4:89352440	A	C	0.99	41744	0.72	-0.0005	11.89
RP11-244M2.1	rs75927254	chr18:37280362	T	C	0.99	41703	0.57	-0.0058	11.89
NSF	rs199457	chr17:44795469	C	T	0.79	37825	3.38	-0.0234	11.89
IL1R2	rs28385684	chr2:102638848	C	T	0.99	41769	0.06	-0.0027	11.89
MYO18B	rs149103381	chr22:26423285	C	T	0.99	41708	0.6	-0.0047	11.88
TMEM154	rs62320818	chr4:153549289	A	G	0.99	41715	0.02	-0.0007	11.88
no gene found	rs6847739	chr4:23032993	A	G	0.98	38123	0.51	-0.0014	11.88
ZSWIM4	rs80004758	chr19:13930270	C	T	0.99	41409	0.1	-0.0009	11.88
SUN2	rs139004902	chr22:39137513	C	T	0.99	41584	0.06	-0.0016	11.88
RP11-310P5.1	rs77612410	chr5:583075	T	C	0.99	40931	0.08	0	11.87
SLC22A15	rs1281747	chr1:116607788	A	C	0.01	41707	0.02	0	11.87
RIN3	rs116735421	chr14:93135651	C	T	0.99	41764	0.7	-0.0012	11.87
ARHGEF1	rs2288509	chr19:42392310	C	T	0.99	40549	0.04	-0.0001	11.87
RP1-170B16.1	rs7974518	chr12:80438549	C	T	0.97	41748	0.04	-0.0002	11.86
COL24A1	rs72712705	chr1:86360442	T	C	0.99	41712	0.04	0	11.86
RP11-813N20.3	rs193103968	chr4:69903804	G	A	0.99	41714	0.6	-0.0065	11.86
RBM26	rs7339365	chr13:79854802	G	A	0.97	41755	0.02	-0.001	11.86
HMCN1	rs74967568	chr1:186052024	G	A	0.99	41680	0.08	-0.0022	11.86
ASXL3	rs117753002	chr18:31272268	G	A	0.99	41778	0.02	0	11.86
SEC23B	rs55899031	chr20:18496536	A	G	0.99	37846	0.02	0	11.86
AC074391.1	rs114130946	chr2:66330982	G	A	0.98	41732	0.04	-0.0013	11.86
AK4	rs77363140	chr1:65619503	C	T	0.97	41734	0.59	-0.0013	11.85
SNAP91	rs79298489	chr6:84386918	A	G	0.99	41750	0.04	-0.0025	11.85
TTC38	rs78692941	chr22:46685426	C	T	0.99	41764	0.06	-0.0025	11.85
RP11-29G8.3	rs117052203	chr13:76294883	T	G	0.98	41754	0.04	-0.0013	11.84
CACNA2D3	rs73068456	chr3:54678560	C	T	0.99	41746	0.1	-0.0009	11.84
SRGAP3	rs78153931	chr3:9276906	C	T	0.99	41733	0.59	-0.006	11.84
RP11-395G23.3	rs117395927	chr8:107287130	G	A	0.99	41619	0.02	-0.0018	11.84
HCG23	rs6935715	chr6:32288238	T	G	0.99	41733	0.02	0	11.84
ZNF407	rs150419019	chr18:72775684	G	A	0.99	41765	0.04	0	11.83
LPAR1	rs17788474	chr9:113704224	A	G	0.99	41778	1.01	-0.0002	11.83
HACL1	rs41284033	chr3:15614707	C	T	0.99	41775	0.02	0	11.83
C12orf48	rs74697193	chr12:102570701	A	G	0.99	41734	0.12	-0.0003	11.83
RP11-5N19.3	rs117204733	chr15:56484716	T	C	0.99	41728	0.12	-0.002	11.83
SIRPA	rs41278990	chr20:1918143	C	T	0.99	41734	0.64	-0.0024	11.83
RP11-555E18.2	rs145317338	chr20:18558816	T	G	0.99	37877	0.02	0	11.83
RP11-500G10.1	rs7077933	chr10:131801391	C	T	0.98	41789	0.04	-0.0003	11.82
CSGALNACT1	rs117343772	chr8:19320596	C	T	0.99	41308	0.02	-0.0015	11.82
UNC5D	rs113545576	chr8:35001382	G	A	0.98	41525	0.04	-0.0003	11.82
CTD-2540C19.1	rs74633512	chr14:80880943	C	G	0.97	41543	0.74	-0.0003	11.82
CTD-2540C19.1	rs115158926	chr14:80881358	C	T	0.97	41681	0.7	-0.0002	11.82
NSF	rs199456	chr17:44797919	C	T	0.79	37833	3.18	-0.0234	11.82
MSR1	rs117249964	chr8:16255160	C	A	0.99	41741	0.64	-0.0015	11.82
no gene found	rs113295262	chr11:63842051	C	T	0.99	38453	0.04	0	11.82
AC091199.1	rs17577706	chr17:36147547	T	G	0.99	41768	0.02	-0.0002	11.81
RP11-362H12.1	rs16837442	chr1:238940473	A	G	0.97	41766	0.06	-0.0005	11.81
EPC1	rs79141399	chr10:32575329	T	C	0.99	37866	0.18	-0.0022	11.81
OR10AH1P	rs12672705	chr7:5159103	C	T	0.99	41721	0.76	-0.0005	11.81
HAVCR1	rs55712198	chr5:156487813	C	T	0.97	41710	0.06	-0.0002	11.81
SHQ1	rs79726341	chr3:72778470	C	G	0.98	41688	0.06	-0.0008	11.81
RAB6B	rs76057599	chr3:133630441	A	G	0.99	41167	0.08	-0.0025	11.81
RP1-66C13.4	rs148236469	chr17:26162139	G	A	0.99	41785	0.02	-0.0001	11.81
SORBS3	rs150705192	chr8:22423972	C	G	0.99	41672	0.02	0	11.8
C1orf95	rs116623958	chr1:226800857	G	A	0.99	41746	0.04	0	11.8
RP5-851M4.1	rs117748404	chr20:23276345	C	T	0.99	41350	0.06	-0.0016	11.79
RANBP3L	rs76926262	chr5:36379620	C	T	0.99	41754	0.06	-0.0011	11.79
IGSF21	rs116415217	chr1:18428941	C	A	0.98	41747	0.04	-0.0008	11.79
RYR2	rs72549416	chr1:237811766	C	T	0.99	41733	0.6	-0.0047	11.79
AC007050.9	rs556366	chr22:21000181	A	G	0.03	41754	0.59	0.0006	11.79
RP11-279O9.4	rs76668302	chr4:186402584	C	T	0.99	41781	0.39	-0.0017	11.79
RP11-440G9.1	rs55771139	chr6:142842841	G	A	0.99	41746	0.1	-0.0027	11.79
DAB1	rs17116672	chr1:58460882	A	C	0.99	37869	0.06	0	11.79
RP11-114N1.1	rs17484522	chr6:106191089	T	C	0.99	41706	0.06	-0.0009	11.79
AC013400.1	rs80209550	chr2:20009773	G	A	0.97	41774	0.04	0	11.78
CTD-2540C19.1	rs117620737	chr14:80868992	G	T	0.97	41517	0.72	-0.0002	11.78
HSPA4L	rs116779779	chr4:128747617	G	A	0.99	41618	0.04	0	11.78
no gene found	rs146903951	chr11:121440937	T	C	0.99	39387	1.07	-0.0002	11.78
RP11-459D20.1	rs2375259	chr9:1252341	G	A	0.01	41768	0.72	0.0005	11.78
RP11-94P11.4	rs79324946	chr11:105098212	C	T	0.99	41783	0.59	0	11.78
RF00019	rs79738858	chr2:129099008	G	A	0.99	41681	0.04	-0.0017	11.77
FBXW7	rs74521865	chr4:153437272	C	T	0.99	40256	0.02	0	11.77
CTNNA2	rs191481865	chr2:80045923	T	C	0.99	41604	0.98	-0.0027	11.77
RP11-1022B3.1	rs17099406	chr12:63815854	C	T	0.99	41778	0.55	-0.0046	11.76
AC002331.1	rs117242514	chr16:26556515	G	A	0.99	41253	0.06	-0.0009	11.76
SNRNP40	rs114670490	chr1:31742329	A	G	0.99	41773	0.02	-0.0006	11.76
CDH4	rs73141812	chr20:59879794	G	T	0.98	41767	0.1	-0.001	11.76
MACF1	rs147777128	chr1:39853640	A	C	0.99	41761	0.06	-0.0007	11.76
RP11-240G22.1	rs115718943	chr12:117338762	G	T	0.99	37790	0.06	0	11.76
MAP4K4	rs116425213	chr2:102296231	C	A	0.98	41740	0.04	-0.0001	11.76
AC016768.1	rs76432556	chr2:23487068	T	G	0.99	41630	0.04	-0.0003	11.76
ABTB1	rs35976576	chr3:127396573	C	T	0.99	41774	0.06	-0.0003	11.75
AC007091.1	rs10244808	chr7:19562090	A	C	0.33	41693	0.47	-0.0142	11.75
ZC3H12C	rs61756697	chr11:110036365	A	C	0.97	41759	0.02	0	11.75
FAM155A	rs16970979	chr13:108367277	A	G	0.99	41691	0.04	0	11.75
KCNMA1	rs149576766	chr10:78997999	A	G	0.99	41615	0.74	-0.0005	11.75
ELN	rs41511151	chr7:73482987	G	A	0.99	41734	0.02	-0.0012	11.74
CTB-88F18.5	rs115354925	chr5:126571663	C	T	0.99	41686	0.45	-0.0031	11.74
SCb-64M4.1	rs117232113	chr8:90863457	C	T	0.99	41654	0.06	-0.0015	11.74
COL12A1	rs72878542	chr6:75916542	A	G	0.98	41696	0.06	-0.0004	11.74
SHISA9	rs140992756	chr16:13128384	G	A	0.99	37867	0.06	0	11.74
SRBD1	rs147790397	chr2:45826643	G	A	0.99	41727	0.04	-0.0003	11.74
TMX3	rs34309603	chr18:66343922	C	G	0.99	41733	0.02	-0.0002	11.73
RBM26	rs9545062	chr13:79887329	G	A	0.97	41534	0.02	-0.001	11.73
AP000470.2	rs75213459	chr21:25517454	G	A	0.99	41682	0.06	-0.0009	11.73
TP73	rs116246270	chr1:3590640	G	A	0.99	41763	1.03	-0.0005	11.73
IGSF21	rs74583946	chr1:18641629	C	A	0.99	41349	0.29	-0.0013	11.73
CTB-12O2.1	rs114111584	chr5:151550385	C	T	0.99	41745	0.04	0	11.73
LACE1	rs117756688	chr6:108810077	C	T	0.99	41775	0.45	-0.0031	11.73
AC023449.2	rs79805470	chr15:25851817	C	T	0.98	41498	0.02	-0.0006	11.73
RN7SKP6	rs117544466	chr13:57278440	A	G	0.99	40689	0.72	-0.0005	11.72
AC064834.1	rs77306559	chr2:196198726	T	C	0.99	41749	0.06	-0.0027	11.72
AC009236.1	rs9309122	chr2:45342445	T	G	0.99	41747	0.18	-0.002	11.72
AGAP1	rs114675935	chr2:236453295	G	A	0.97	41763	0.04	0	11.72
PPM1E	rs72828725	chr17:56943538	T	C	0.99	41732	0.06	-0.0009	11.72
SYNPO	rs146345840	chr5:150028651	C	T	0.99	41769	0.1	-0.0023	11.72
RPS6P20	rs117398447	chr12:131765153	G	A	0.97	41740	0.06	-0.0012	11.72
NOS1	rs9658445	chr12:117691500	C	T	0.99	41231	0.02	0	11.72
ZNF217	rs35720349	chr20:52193660	G	A	0.99	41766	0.04	-0.0007	11.72
WNK4	rs56227191	chr17:40946808	C	A	0.99	41792	0.02	-0.0007	11.72
PIK3CD	rs28730679	chr1:9784435	T	C	0.99	41755	0.64	-0.0015	11.71
CTC-525D6.1	rs76656214	chr19:29763821	G	A	0.99	41773	0.06	-0.0014	11.71
PHTF2	rs182350515	chr7:77552058	G	A	0.99	41769	0.04	-0.0003	11.71
HABP2	rs41292628	chr10:115338424	C	T	0.99	41427	0.12	-0.002	11.71
RP1-207H1.3	rs61757218	chr6:38905957	C	T	0.99	41776	0.02	0	11.71
RF00017	rs80326953	chr5:18961069	T	C	0.99	41765	0.02	0	11.71
KDM8	rs117905412	chr16:27221733	A	G	0.99	41768	0.08	-0.0019	11.71
AC092619.1	rs73104868	chr2:239535807	C	T	0.98	40969	0.02	-0.0003	11.71
no gene found	rs58813206	chr10:4258865	C	T	0.97	35803	0.08	-0.0004	11.7
CNTNAP2	rs10242532	chr7:147769120	T	C	0.99	41721	0.04	0	11.7
RP13-1016M1.2	rs144108863	chr4:1529061	C	T	0.99	41735	0.04	-0.0049	11.7
GRK5	rs117341141	chr10:121142822	G	A	0.99	41702	0.02	0	11.7
MTMR2	rs117663692	chr11:95609642	C	T	0.97	41748	0.04	-0.0002	11.7
SERPINA12	rs61758960	chr14:94964127	A	G	0.99	41768	0.72	-0.0005	11.7
ACIN1	rs78903588	chr14:23543434	C	A	0.99	41702	0.59	-0.0028	11.69
YTHDC2	rs77742557	chr5:113056028	C	T	0.99	41777	0.7	-0.0042	11.69
CACNB2	rs116896961	chr10:18761647	A	G	0.99	41645	0.62	-0.0056	11.69
TFR2	rs41303495	chr7:100228655	G	T	0.99	41733	0.04	0	11.69
HTT	rs116198062	chr4:3241934	C	T	0.99	41773	0.04	-0.0003	11.69
SMAD2	rs116572616	chr18:45470703	A	G	0.99	41740	0.02	0	11.69
TBC1D21	rs16958445	chr15:74176557	G	A	0.99	41766	0.04	-0.0015	11.68
RP11-814M22.1	rs114415324	chr3:66686066	T	C	0.97	41771	0.59	-0.0008	11.68
HELLPAR	rs77759492	chr12:102651107	G	A	0.99	41611	0.12	-0.0003	11.68
PDZRN3	rs115076741	chr3:73400718	C	T	0.98	41769	0.9	-0.0011	11.68
RP11-811O14.1	rs76091213	chr2:225602573	G	A	0.99	41725	0.59	-0.0028	11.68
RP11-122F24.1	rs80118105	chr5:6966236	A	G	0.99	41680	0.02	-0.0003	11.68
EPT1	rs79281801	chr2:26538638	G	A	0.99	41747	0.59	-0.0068	11.68
RN7SKP167	rs11199954	chr10:123185556	G	A	0.99	41759	0.64	-0.0017	11.68
TMPRSS11A	rs114463573	chr4:68780779	T	C	0.97	41557	0.59	-0.0013	11.67
NAALADL2	rs7609843	chr3:175485960	A	G	0.99	41749	0.04	-0.0009	11.67
ARHGEF37	rs75835733	chr5:148981267	G	A	0.99	41777	0.12	-0.002	11.67
RNA5SP208	rs1530603	chr6:68209474	T	C	0.99	41331	0.39	-0.0017	11.67
SSBP3	rs79682041	chr1:54776954	C	A	0.98	41724	0.02	-0.0003	11.67
RALY	rs148075348	chr20:32664601	C	A	0.99	41753	0.06	-0.0009	11.67
AC097523.3	rs11674436	chr2:139104172	C	T	0.98	41741	0.02	-0.0008	11.66
SGK1	rs113491359	chr6:134557250	C	T	0.97	41763	0.06	-0.0005	11.66
RNA5SP52	rs114187479	chr1:87900041	A	G	0.99	40799	0.04	0	11.66
GPHN	rs17780844	chr14:67461230	A	G	0.99	41750	0.02	-0.0015	11.66
WNT3	rs199515	chr17:44856641	G	C	0.21	41744	3.28	0.0241	11.65
ANGPTL4	rs116843064	chr19:8429323	G	A	0.98	41766	0.06	-0.0002	11.65
AJAP1	rs78598397	chr1:4736340	A	G	0.99	41718	0.02	0	11.64
RABEP1	rs117140998	chr17:5209090	T	G	0.99	41162	0.8	-0.0005	11.64
RP11-718O11.1	rs118073252	chr15:46245690	A	G	0.98	41767	0.33	-0.0004	11.64
RNU7-133P	rs9476516	chr6:14147680	G	A	0.99	41770	0.02	-0.0008	11.64
RP11-799P8.1	rs80156447	chr14:82074186	T	C	0.97	41758	0.68	-0.0002	11.63
RP11-319E16.1	rs7970351	chr12:5320806	G	A	0.71	41489	0.39	0.0252	11.63
CNTNAP2	rs10241153	chr7:147773360	C	A	0.99	41775	0.04	0	11.63
ALCAM	rs75636202	chr3:105271004	C	T	0.99	41336	0.02	-0.0019	11.63
NKX2-2	rs1998286	chr20:21488632	C	T	0.99	41774	0.64	-0.0052	11.62
RP4-725G10.2	rs74834148	chr7:56325121	C	T	0.97	41694	0.02	0	11.62
C14orf105	rs398723	chr14:57978958	C	T	0.99	41750	0.08	0	11.62
SLC25A32	rs146475888	chr8:104427354	C	T	0.99	41777	0.04	-0.0003	11.62
JARID2	rs6922136	chr6:15427162	G	T	0.99	37846	0.06	-0.0026	11.62
PUM3	rs77595415	chr9:2827468	T	C	0.99	41755	0.02	0	11.62
RP11-30E17.3	rs7989419	chr13:79992420	A	G	0.97	41769	0.02	-0.001	11.62
C20orf100	rs117719651	chr20:42614026	G	A	0.97	41594	0.02	0	11.62
TOMM40L	rs36017137	chr1:161199704	C	T	0.99	41778	0.02	-0.0015	11.61
CYP2B7P1	rs4803408	chr19:41456865	C	T	0.98	41777	0.98	-0.0027	11.61
ADAMTSL1	rs77422533	chr9:18795017	T	G	0.99	37826	0.7	0	11.61
ADCY9	rs76084416	chr16:4157789	G	A	0.98	41763	0.02	-0.0002	11.61
PDE7B	rs117135895	chr6:136224573	G	A	0.99	41773	0.6	-0.0058	11.61
MACROD2	rs73099444	chr20:15193600	C	T	0.99	40857	0.7	-0.0018	11.61
RNA5SP279	rs78379912	chr9:1413518	A	C	0.99	41248	0.6	0	11.61
LINC00581	rs114359562	chr6:21459004	C	T	0.99	41488	0.02	-0.0012	11.61
VPS54	rs139082064	chr2:64176251	T	C	0.99	41116	0.06	-0.0025	11.6
RP11-580J4.1	rs77851696	chr4:163813745	A	G	0.99	41719	0.04	-0.0015	11.6
RP11-213G2.3	rs2778323	chr9:88423572	C	A	0.99	41745	0.04	0	11.6
ARHGEF37	rs200166388	chr5:148989259	G	A	0.99	41773	0.62	-0.0012	11.6
EXOC6	rs117109063	chr10:94671228	A	G	0.99	41716	0.57	-0.0006	11.6
CATSPERB	rs146794451	chr14:92115545	A	C	0.99	37872	0.72	-0.0026	11.6
NSF	rs199448	chr17:44809001	A	G	0.79	37851	3.42	-0.0232	11.6
RP11-77B22.1	rs73540258	chr8:15755202	C	T	0.99	41648	0.6	-0.003	11.6
UGT2A3	rs145440932	chr4:69796319	T	A	0.99	41726	0.08	0	11.6
GRIK3	rs116512785	chr1:37394566	G	T	0.97	41635	0.04	-0.0002	11.6
NMBR	rs116927078	chr6:142278707	T	C	0.97	41756	0.02	0	11.6
LINC00649	rs62226758	chr21:35356656	G	A	0.97	41766	0.59	-0.0021	11.59
PLOD1	rs142978362	chr1:12012768	G	T	0.99	41598	0.04	-0.0005	11.59
DOCK1	rs76994555	chr10:128901942	C	T	0.99	37832	0.64	-0.0006	11.59
UNC13C	rs149448818	chr15:54306012	C	G	0.99	41713	0.04	0	11.59
NRG1	rs114834381	chr8:31510900	G	A	0.99	41699	0.02	-0.0007	11.59
KIAA0430	rs142983571	chr16:15692836	G	A	0.99	41739	0.72	-0.0005	11.58
BRINP1	rs76736484	chr9:122065857	C	T	0.99	41747	0.59	-0.0035	11.58
RP11-267C16.1	rs75249605	chr18:49014157	G	A	0.97	41713	0.04	-0.0002	11.58
RP11-317N12.1	rs77230519	chr8:33919222	T	A	0.99	41086	0.39	-0.0017	11.58
no gene found	rs72737733	chr5:4868964	A	G	0.99	35628	0.04	-0.0001	11.57
MANSC1	rs6488514	chr12:12505669	C	T	0.99	41626	0.02	0	11.57
RP11-142I20.1	rs16973801	chr18:38439704	A	G	0.97	41689	0.59	-0.0025	11.57
RP5-1119O21.2	rs11255627	chr10:8348621	G	T	0.98	41718	0.02	-0.0002	11.57
FAM189A1	rs117475438	chr15:29805471	C	T	0.97	41745	0.59	-0.0021	11.56
RP11-125O18.1	rs79662124	chr4:128234376	G	A	0.99	41781	0.02	0	11.56
TGM4	rs139860990	chr3:44943164	G	A	0.99	41617	0.72	-0.0004	11.56
AC018737.3	rs114388425	chr2:122589311	G	A	0.99	41763	0.1	0	11.56
RP11-65F13.2	rs7442779	chr5:92788278	A	G	0.95	41739	0.7	-0.0409	11.55
HMGXB4	rs16995553	chr22:35660605	C	A	0.99	41784	0.04	-0.0012	11.55
GEMIN4	rs111822058	chr17:649571	T	C	0.99	41339	0.04	-0.0003	11.55
SIRT1	rs182199697	chr10:69644820	C	A	0.99	41705	0.62	0	11.55
MYLK	rs74596594	chr3:123382686	G	A	0.99	41707	0.08	-0.0009	11.55
AC018359.1	rs74417547	chr3:34464318	C	T	0.99	41776	0.04	0	11.55
CHTF8	rs36121770	chr16:69164632	T	G	0.99	41739	0.59	-0.0061	11.54
AHCYL2	rs78665446	chr7:128890159	G	A	0.99	41452	0.04	0	11.54
RF00019	rs28675946	chr14:23329402	G	A	0.97	41552	0.02	0	11.54
PHF20L1	rs117228433	chr8:133817417	C	T	0.99	41694	1.09	-0.0027	11.53
RN7SKP212	rs73000233	chr3:130507161	C	G	0.98	40965	0.04	-0.0006	11.53
RFC2	rs178975	chr7:73648534	A	G	0.03	41763	0.04	0	11.53
NOP16	rs35916027	chr5:175812257	G	A	0.99	41767	0.59	-0.0012	11.53
RP11-91I20.3	rs77812812	chr8:61545409	C	T	0.98	41728	0.02	-0.0014	11.52
RP11-328D5.4	rs115686597	chr1:208124072	C	T	0.99	41360	0.06	-0.0003	11.52
CTD-3075F15.1	rs112253192	chr14:75649384	C	T	0.99	41745	0.59	-0.0015	11.52
OSBPL8	rs76006276	chr12:76803651	T	C	0.99	41783	0.02	-0.0007	11.52
AC073409.1	rs77757711	chr2:124045745	G	A	0.97	41585	0.82	-0.0022	11.52
RP11-422J15.1	rs6838492	chr4:130982394	C	A	0.97	41695	0.08	-0.0005	11.52
AP000470.2	rs77920154	chr21:25532965	A	G	0.99	41606	0.06	-0.0009	11.51
RP11-476H20.1	rs302226	chr1:194252559	C	G	0.03	37813	0.1	0.0011	11.51
ZNF536	rs4805559	chr19:30876723	C	T	0.01	41761	0.72	0.0004	11.5
DUOX2	rs139161034	chr15:45398750	C	T	0.99	41759	0.02	0	11.5
PDCD11	rs61756019	chr10:105164845	G	C	0.99	40532	0.02	-0.0015	11.5
SHH	rs117467005	chr7:155650624	C	T	0.99	41738	0.74	-0.0004	11.5
FBXO38	rs190963429	chr5:147782253	G	C	0.99	41741	0.6	-0.0012	11.5
TYRO3	rs55698899	chr15:41862346	G	A	0.99	41764	0.04	-0.0025	11.5
ETV6	rs116884953	chr12:11869695	C	T	0.99	41662	0.02	0	11.5
SRPRB	rs116631133	chr3:133525731	T	G	0.99	37255	0.7	-0.0026	11.5
HPGDS	rs28549827	chr4:95257627	G	A	0.99	41774	0.06	-0.0009	11.49
METTL21A	rs76602804	chr2:208501538	G	A	0.99	40835	0.55	-0.0046	11.49
SMOC2	rs79244554	chr6:168960947	C	T	0.99	41771	0.02	-0.0007	11.49
GNA13	rs7501452	chr17:63001552	T	C	0.09	41710	0.18	-0.0941	11.49
EPCAM	rs79359733	chr2:47588337	C	T	0.98	41676	0.06	-0.0006	11.49
SGCZ	rs79109440	chr8:14831898	G	A	0.99	41755	0.02	0	11.48
KIAA1324L	rs75878588	chr7:86547834	G	A	0.99	41725	0.59	-0.0059	11.48
RP11-460G11.1	rs111880975	chr13:43726053	A	G	0.97	41778	0.06	-0.0005	11.48
APOL5	rs117696654	chr22:36112965	G	T	0.99	41755	0.72	-0.0004	11.48
CTD-2244C20.2	rs111711564	chr5:61297384	C	T	0.97	41753	0.06	-0.0005	11.48
RP11-314B1.1	rs73076477	chr2:226677516	C	A	0.99	41778	0.06	-0.0003	11.48
RNU6-931P	rs116797506	chr4:45542918	G	A	0.97	41702	0.6	-0.0019	11.48
DOCK3	rs79052076	chr3:51368508	A	G	0.99	41670	0.06	-0.0009	11.47
RP11-240A16.1	rs184933993	chr4:32258938	G	A	0.99	41772	0.47	-0.0041	11.47
RP11-576I22.2	rs72709778	chr1:170476415	A	G	0.99	41634	0.12	-0.002	11.46
SPOCK1	rs12153707	chr5:136742681	T	G	0.97	41603	0.04	-0.0012	11.46
PPP5D1	rs117306460	chr19:47104226	T	C	0.98	41759	0.02	-0.0012	11.46
USP6NL	rs12268090	chr10:11475656	C	G	0.99	41762	0.08	-0.0021	11.46
HSPB8	rs117226603	chr12:119625701	A	G	0.99	41719	0.02	-0.0011	11.45
ALDOB	rs1800546	chr9:104189856	C	G	0.99	41677	0.04	-0.0015	11.45
MKI67	rs45549235	chr10:129903592	G	A	0.99	41711	0.1	-0.0014	11.45
PAH	rs75244738	chr12:103333519	T	C	0.99	41395	0.12	-0.0016	11.45
WNT5B	rs117331652	chr12:1702929	T	G	0.99	41756	0.02	-0.0007	11.45
TM2D1	rs77864156	chr1:62153716	C	T	0.99	41624	0.62	-0.0005	11.45
ARHGEF38	rs78277158	chr4:106540698	A	G	0.97	41770	0.02	0	11.45
PDZD8	rs151173634	chr10:119044800	C	T	0.99	41743	0.02	0	11.45
RP11-322C8.2	rs73268068	chr10:62774162	C	T	0.99	37805	0.76	0	11.45
RP11-263G22.1	rs111226561	chr2:234998635	C	T	0.99	41589	0.06	-0.0021	11.44
GLI2	rs116394911	chr2:121520477	G	A	0.99	41759	0.04	-0.0011	11.44
TEX15	rs61738844	chr8:30700565	C	T	0.97	41665	0.04	0	11.43
RN7SL18P	rs114878503	chr2:62713178	A	G	0.99	41594	0.02	-0.0012	11.43
PTP4A3	rs116324581	chr8:142424692	G	A	0.99	41259	0.08	-0.0012	11.43
RF00568	rs74454434	chr9:89931103	C	A	0.99	41689	0.72	-0.0052	11.43
E2F3	rs10080579	chr6:20415626	C	T	0.99	41770	0.04	-0.0011	11.42
RP11-267D19.2	rs74893246	chr12:33128227	G	A	0.99	41726	0.04	0	11.42
SOX2-OT	rs115298768	chr3:180958591	A	G	0.99	41775	0.02	0	11.42
ZSWIM5	rs116809634	chr1:45553712	G	A	0.99	41345	0.1	-0.002	11.42
AC093838.7	rs115944721	chr2:132406425	T	C	0.99	41735	0.04	-0.0024	11.42
GFRA2	rs117470690	chr8:21464881	C	T	0.98	41668	0.04	-0.0014	11.41
MROH5	rs75683128	chr8:142506570	C	A	0.99	41780	0.72	-0.0004	11.41
RF00019	rs72843125	chr2:129134030	T	C	0.99	41744	0.04	-0.0025	11.41
FTCDNL1	rs6748716	chr2:200687374	G	A	0.99	41655	0.02	-0.0012	11.41
CTD-2292M14.1	rs72774482	chr5:73382167	C	T	0.99	41770	0.62	-0.0023	11.4
PREX2	rs61753703	chr8:69058536	C	T	0.99	41774	0.06	-0.0009	11.4
RN7SKP286	rs115211833	chr2:139593015	G	A	0.99	41746	0.1	-0.0019	11.4
LRRTM4	rs115700212	chr2:77100061	C	T	0.99	41762	0.02	-0.0002	11.4
RMI2	rs77884407	chr16:11420693	G	A	0.99	41749	0.02	-0.0002	11.4
RP11-305A4.2	rs117431217	chr16:49925757	G	A	0.99	41745	0.74	-0.0004	11.4
TCF7L1	rs4408730	chr2:85496332	G	A	0.03	41125	0.06	0.0003	11.39
RHOF	rs10840617	chr12:122234191	C	A	0.99	41781	0.49	-0.003	11.39
RF00432	rs74520527	chr8:60092780	G	A	0.97	41702	0.02	0	11.39
RPL3L	rs147972626	chr16:1997064	G	A	0.99	41740	0.02	-0.0007	11.39
RP11-666E17.1	rs75865174	chr14:82396201	C	T	0.96	41665	0.43	-0.0013	11.39
SCRT2	rs116624440	chr20:687386	G	C	0.99	41784	0.08	-0.0011	11.39
TIMMDC1	rs78058140	chr3:119236173	T	C	0.99	41771	0.04	-0.0003	11.39
CAMK1D	rs11257876	chr10:12582519	C	T	0.99	37854	0.02	0	11.38
INTS2	rs61751979	chr17:60002317	T	C	0.99	41765	0.06	0	11.38
PRKAA2	rs35403608	chr1:57161549	G	A	0.97	41779	0.08	-0.0005	11.38
MFSD8	rs116580907	chr4:128830854	T	C	0.99	41691	0.02	0	11.38
PLXNA4	rs115973522	chr7:132080129	T	G	0.99	41723	0.02	0	11.38
CDKAL1	rs79475047	chr6:20992197	T	C	0.97	41705	0.04	0	11.38
RNU2-41P	rs13017657	chr2:115126812	G	A	0.99	40393	0.04	-0.0003	11.38
CRYL1	rs112849404	chr13:20896164	T	C	0.97	40726	0.74	-0.0003	11.38
GPHB5	rs1255584	chr14:63790478	G	A	0.01	41744	0.04	0.0024	11.38
SIPA1L2	rs7528143	chr1:232697747	T	C	0.99	41729	0.55	-0.0039	11.38
TIAM1	rs140874423	chr21:32836748	G	A	0.99	41361	0.04	-0.0003	11.37
FREM1	rs10961778	chr9:14897030	C	T	0.99	41726	1.05	-0.0002	11.37
AC093609.1	rs115606705	chr2:43375005	C	A	0.97	41774	0.02	0	11.37
RP11-252B20.1	rs118012098	chr13:56787810	G	A	0.97	41679	0.02	-0.0002	11.37
PDE3B	rs61736639	chr11:14891141	G	C	0.99	41724	0.04	0	11.37
PIP5K1B	rs61752951	chr9:71532547	G	A	0.99	41722	0.02	-0.002	11.37
SLCO1B3	rs117428098	chr12:21025531	A	G	0.97	41755	0.06	-0.0002	11.37
DCC	rs76703070	chr18:50423562	T	C	0.98	41038	0.02	-0.0008	11.37
TG	rs2739062	chr8:133947859	A	G	0.01	41724	0.12	0.0019	11.36
RP11-513H8.1	rs72733747	chr8:135340325	C	A	0.99	41794	0.06	-0.0015	11.36
GNA13	rs10853057	chr17:62998023	C	T	0.07	41361	0.14	-0.106	11.36
CTB-151G24.1	rs76642235	chr19:28152180	T	G	0.99	40926	0.02	-0.0001	11.36
RP3-355L5.4	rs77406959	chr6:105727782	C	A	0.99	41729	0.02	-0.0007	11.36
[truncated: 4,648 more rows]
