# Supplementary material for: Genetic Insights into Brain Morphology: a Genome-Wide Association Study of Cortical Thickness and T1-Weighted MRI Gray Matter-White Matter Intensity Contrast
Source: Neuroinformatics. 2025 Apr 1;23(2):26. doi: 10.1007/s12021-025-09722-9 (PMC11961481; doi:10.1007/s12021-025-09722-9)
Supplement: Supplementary file 8 — Supplementary Information 4 Top 1% of SNPs for GWC by most significant beta coefficient. (CSV 432 KB) [file 12021_2025_9722_MOESM8_ESM.csv]

Supplementary Data 4. Top SNPs for GWC by most significant beta coefficient
GWC: gray-white matter contrast
Coverage(%): percentage of the cortex where association was significant (after adjustment for multiple comparisons)
A1: Allele 1
A2: Allele 2
Freq(A1): frequency of allele 1
N: number of individuals in analysis
Coverage(%): percentage of the cortex where association was significant (after adjustment for multiple comparisons)
Peak Beta Coefficient: most significant beta coefficient of SNP
-log p: negative logarithm of p value corresponding to Peak ? (adjusted for multiple comparisons)
Gene(s)	SNP	Genomic Position	A1	A2	Freq(A1)	N	Coverage(%)	Peak Beta Coefficient	�log p
THBS1; LINC02915	rs1080066	chr15:39634222	A	G	0.91	41731	5.27	-0.005	65.07
GPATCH1	rs10421769	chr19:33605312	T	C	0.65	41625	0.25	0.0073	58.2
GPATCH1	rs7259333	chr19:33579128	T	C	0.74	41705	0.35	0.0078	57.51
RHPN2	rs12461219	chr19:33550633	C	G	0.74	41636	0.29	0.0078	56.19
GPATCH1	rs10416265	chr19:33605300	A	G	0.73	41540	0.27	0.0076	53.46
GPATCH1	rs2287679	chr19:33600764	T	C	0.74	41378	0.31	0.0076	52.51
GPATCH1	rs10411529	chr19:33616256	T	G	0.73	41690	0.33	0.0073	50.81
RHPN2	rs8106293	chr19:33536376	G	A	0.68	41617	0.2	0.007	50.23
OSTN	rs13089287	chr3:190654424	T	C	0.62	41680	3.12	0.0147	41.54
THBS1; LINC02915	rs1837636	chr15:39661779	C	T	0.06	41560	2.97	0.006	40.99
AC007091.1	rs11767221	chr7:19609643	A	G	0.38	41733	0.72	-0.0035	38.99
no gene found	rs13065568	chr3:190659591	G	A	0.63	38227	2.36	0.0147	36.45
KCNK2	rs864736	chr1:215150260	C	A	0.45	41681	14.46	0.0032	31.22
MAN1B1-AS1	rs1018330	chr9:139980385	C	A	0.3	41514	0.31	0.0029	30.3
NUAK1	rs12146713	chr12:106476805	T	C	0.91	41622	8.16	-0.0237	28.87
AC007091.1	rs10244808	chr7:19562090	A	C	0.33	41693	0.35	-0.003	26.08
CTD-2315A10.1	rs2164950	chr14:59627631	G	A	0.88	41564	2.65	0.0031	26.07
RHPN2	rs10411210	chr19:33532300	C	T	0.9	41731	0.16	0.0082	25.95
GMNC	rs9862175	chr3:190596086	C	T	0.54	41630	2.05	0.0116	25.4
THBS1; LINC02915	rs8032326	chr15:39619456	C	A	0.92	41721	2.15	-0.0035	24.92
KCNK2	rs59084003	chr1:215154276	C	T	0.93	41749	12.49	0.0046	24.89
GPATCH1	rs2287681	chr19:33608733	C	A	0.76	41739	0.14	0.0055	24.61
AC007091.1	rs10248814	chr7:19611462	T	G	0.32	37699	0.37	-0.0031	23.32
RHPN2	rs2216595	chr19:33533292	C	T	0.81	41665	0.12	0.006	23.08
SLC39A8	rs13107325	chr4:103188709	C	T	0.93	41720	12.69	-0.0036	22.34
TMEM190	rs4806666	chr19:55888095	C	T	0.55	41744	0.59	-0.0083	21.06
KCNK2	rs755576	chr1:215134722	G	A	0.93	40530	10.07	0.0054	20.99
RP11-121M22.1	rs11222084	chr11:130273230	A	T	0.64	41507	0.68	0.0025	20.58
NUP43	rs10872646	chr6:150067675	A	G	0.65	41687	0.23	-0.0045	19.85
LATS1	rs9767105	chr6:149980727	A	G	0.64	41626	0.25	-0.0045	19.59
KRTCAP2	rs75925257	chr1:155138842	G	A	0.88	41707	0.1	-0.0073	19.23
EPB41L5	rs28930677	chr2:120848049	C	T	0.95	41721	0.14	0.0101	19.03
RP11-323K10.1	rs6667184	chr1:215135752	T	C	0.69	41703	7.05	0.0022	18.98
PCMT1	rs4816	chr6:150114745	G	A	0.64	41683	0.27	-0.0044	18.97
GPATCH1	rs8103733	chr19:33604531	C	T	0.9	41726	0.16	0.0071	18.87
PCMT1	rs9322219	chr6:150103399	C	T	0.64	41659	0.25	-0.0044	18.68
ADAMTS8	rs6590459	chr11:130293991	T	C	0.2	41579	0.33	-0.0029	18.63
MAN1B1	rs7871579	chr9:139990530	T	C	0.82	41718	0.21	-0.0028	18.43
LRP11	rs9371486	chr6:150153226	T	C	0.66	41703	0.2	-0.0044	18.37
WDR88	rs13345755	chr19:33639021	C	T	0.62	37831	0.1	0.0045	18.17
LPAR1	rs1409682	chr9:113665419	G	A	0.79	41677	3.42	-0.0048	18.09
LRP11	rs4870049	chr6:150158194	G	T	0.65	41267	0.16	-0.0049	18.06
RHPN2	rs6510326	chr19:33513342	T	C	0.6	41716	0.12	0.0043	17.86
NSF	rs35732828	chr17:44833217	C	A	0.84	41759	0.72	-0.0029	17.67
GINM1	rs4870139	chr6:149896318	T	C	0.65	41655	0.21	-0.0043	17.46
THBS1; LINC02915	rs59203590	chr15:39595840	G	A	0.9	41638	1.19	0.004	17.44
C16orf95	rs9933149	chr16:87226206	T	C	0.38	41650	8.1	0.0031	17.4
AMZ2P1	rs4791250	chr17:62983145	T	G	0.1	41728	1.01	0.0108	17.12
WDR88	rs3848596	chr19:33635761	C	T	0.67	41685	0.08	0.0044	17.1
GNA13	rs1969177	chr17:62990826	G	A	0.09	40485	1.07	0.0112	16.94
RP11-121M22.1	rs59317921	chr11:130270855	T	C	0.35	41619	0.45	-0.0023	16.81
SEM1	rs10274117	chr7:96231714	C	A	0.3	41697	1.01	-0.0019	16.62
GMNC	rs9290959	chr3:190624703	C	A	0.91	41685	1.64	-0.0168	16.42
NSF	rs17692129	chr17:44793283	C	T	0.67	41712	0.53	-0.0022	16.27
RP1-12G14.3	rs3734295	chr6:149915053	C	T	0.66	41688	0.21	-0.0042	16.11
LRP11	rs880245	chr6:150167398	C	T	0.66	41684	0.23	-0.0042	16
SEM1	rs1880512	chr7:96215832	C	T	0.32	41515	1.01	-0.0019	16
AC074391.1	rs7562708	chr2:65971846	T	G	0.38	41428	0.94	-0.0025	15.76
RP11-535A15.1	rs6861880	chr5:116673020	A	C	0.61	41671	0.2	0.002	15.51
KCNK2	rs2841614	chr1:215186121	T	C	0.93	41629	5.23	0.0038	15.33
RP11-655B23.1	rs11937933	chr4:149460337	G	A	0.54	41684	0.33	0.0015	15.26
AC074391.1	rs11126057	chr2:65964550	A	G	0.38	41675	0.9	-0.0024	15.17
MAN1B1	rs3750518	chr9:139982868	C	T	0.62	41680	0.2	-0.0021	14.97
GNA13	rs7501452	chr17:63001552	T	C	0.09	41710	0.94	0.0103	14.9
RP1-12G14.9	rs9322188	chr6:149909491	C	T	0.68	41702	0.23	-0.0042	14.78
LRP11	rs868375	chr6:150166041	T	A	0.65	41660	0.21	-0.0041	14.67
RHPN2	rs16967749	chr19:33538297	C	T	0.85	41740	0.1	0.0054	14.47
KCNK2	rs1452608	chr1:215191552	G	A	0.54	41677	5.76	0.0019	14.42
LPAR1	rs10980679	chr9:113747630	A	C	0.88	41709	2.81	-0.0054	14.36
CRB2	rs1891632	chr9:126117558	G	A	0.88	41717	0.1	0.0058	14.3
LINC00540	rs9509947	chr13:22543217	A	G	0.34	41686	0.18	-0.004	14.27
C16orf95	rs4843547	chr16:87240148	G	T	0.36	41716	3.61	0.0019	14.1
UAP1L1	rs7037849	chr9:139973820	C	T	0.62	41674	0.2	-0.002	14.02
SLC6A20	rs17279437	chr3:45814094	G	A	0.9	41756	2.79	0.0058	13.94
AC007091.1	rs4470914	chr7:19616522	C	T	0.82	41366	0.16	0.0029	13.87
SLC39A8	rs34333163	chr4:103283117	A	G	0.93	41679	2.05	-0.003	13.78
CRB2	rs73571431	chr9:126136139	C	T	0.89	39585	0.1	0.0063	13.77
GPATCH1	rs6510356	chr19:33617583	C	T	0.89	41759	0.14	0.0067	13.68
RP11-359M6.3	rs4842266	chr12:79951566	G	A	0.31	40971	1.25	0.0024	13.48
RP11-899L11.1	rs7500241	chr16:87246608	C	T	0.45	41536	3.24	0.0027	13.37
LINC02915	rs10851385	chr15:39625778	G	A	0.21	41693	0.7	0.0018	13.05
FAM175B	rs10901823	chr10:126488660	G	A	0.43	41676	0.74	-0.002	12.81
MSRB3	rs17178006	chr12:65718299	T	G	0.89	41622	0.59	-0.0019	12.78
no gene found	rs181288	chr12:5317850	T	C	0.31	38929	0.43	0.0019	12.76
RHPN2	rs28626308	chr19:33517515	C	T	0.95	41794	0.08	0.0086	12.75
SLC39A8	rs63519	chr4:103202914	C	A	0.78	41612	0.29	-0.0017	12.51
LPAR1	rs1326895	chr9:113678096	C	T	0.88	41655	2.56	-0.0052	12.44
METTL10	rs11245366	chr10:126482849	C	T	0.44	41715	0.66	-0.0019	12.4
CPED1	rs1547959	chr7:120945328	T	C	0.63	41649	0.76	0.0026	12.36
PTPN21	rs2274736	chr14:88938652	A	G	0.66	41418	0.14	0.0038	12.27
AC074391.1	rs3815608	chr2:65963804	C	T	0.58	40393	0.49	-0.0022	12.24
PTPN21	rs2401751	chr14:88946622	G	A	0.66	41623	0.16	0.0038	12.24
C16orf95	rs4843549	chr16:87237863	G	A	0.39	41699	5.46	0.0035	12.19
RP11-498M5.2	rs34592089	chr4:102926923	G	A	0.94	41729	4.14	-0.0031	12.17
CTD-2315A10.2	rs72724695	chr14:59590174	A	G	0.87	37614	0.96	0.0024	12.15
PLEKHG1	rs275351	chr6:151015996	T	C	0.51	41603	0.98	-0.0033	11.91
AMZ1	rs798544	chr7:2763102	C	T	0.7	41747	3.57	-0.0097	11.87
SLIT2	rs1807864	chr4:20151904	A	C	0.64	41720	0.31	0.0016	11.75
WDR88	rs12327849	chr19:33642273	A	C	0.66	37828	0.08	0.004	11.74
GNA12	rs798497	chr7:2795957	A	G	0.7	41671	3.84	-0.0096	11.63
WNT3	rs3809857	chr17:44848314	G	T	0.68	37757	0.33	-0.002	11.63
C10orf128	rs2804937	chr10:50365667	T	G	0.71	41762	0.23	-0.0021	11.54
ZC3H14	rs12436642	chr14:89025376	A	G	0.35	41663	0.18	-0.0037	11.5
RP11-899L11.1	rs12919133	chr16:87257820	C	T	0.44	41713	4.47	0.0026	11.49
GNA12	rs798502	chr7:2789880	A	C	0.7	41473	3.94	-0.0096	11.46
RP11-507P23.3	rs17773851	chr10:50340304	C	A	0.71	41564	0.23	-0.0021	11.44
GNA12	rs2533879	chr7:2859847	G	A	0.7	41742	3.24	0.0028	11.41
SEM1	rs10272678	chr7:96271293	G	A	0.76	41693	0.45	0.0018	11.35
AMZ1	rs798560	chr7:2758309	A	G	0.7	41725	3.45	-0.0095	11.33
GNA12	rs1182188	chr7:2869985	T	C	0.7	41749	3.36	0.0028	11.29
SLIT2	rs593770	chr4:20201089	T	C	0.3	41723	0.25	-0.0017	11.26
DENND1A	rs1891641	chr9:126153636	G	A	0.88	41714	0.08	0.0053	11.23
RHPN2	rs11084696	chr19:33514898	C	A	0.77	41731	0.08	0.0042	11.21
RP11-244K5.8	rs2342767	chr6:150209717	C	G	0.6	41665	0.14	-0.0036	11.21
RP11-244K5.8	rs9383921	chr6:150210685	C	T	0.61	41702	0.14	-0.0036	11.13
RP11-215A19.2	rs2100281	chr4:187380057	T	C	0.84	41657	0.25	0.0025	11.07
CNNM2	rs7914558	chr10:104775908	G	A	0.61	41731	2.73	-0.0023	11.01
LINC00540	rs3117963	chr13:22534122	C	A	0.18	41711	0.18	-0.0045	11.01
SPATA7	rs3179969	chr14:88862529	G	A	0.66	41739	0.14	0.0037	11
GNA12	rs1182183	chr7:2873136	C	T	0.7	41745	3.43	0.0027	10.88
SLC39A8	rs233816	chr4:103206555	G	T	0.78	41712	0.2	-0.0016	10.81
DACT1	rs160459	chr14:59074136	A	C	0.53	41697	0.66	-0.0013	10.79
RP11-507P23.3	rs34110351	chr10:50341954	A	G	0.71	41744	0.23	-0.002	10.76
WDR88	rs17833533	chr19:33630693	G	A	0.86	41756	0.06	0.0049	10.75
TMTC2	rs4144978	chr12:83415628	G	A	0.33	41671	0.04	0.002	10.67
LRP3	rs6510364	chr19:33671172	C	T	0.68	41496	0.06	0.0037	10.64
MRVI1	rs4909945	chr11:10673739	T	C	0.31	41627	0.84	-0.0022	10.63
MRVI1	rs7940646	chr11:10669228	T	C	0.31	41756	0.8	-0.0022	10.62
VSTM4	rs13088	chr10:50315893	A	G	0.6	41732	0.27	-0.0019	10.57
AC074391.1	rs11126056	chr2:65938057	C	T	0.36	41613	0.41	-0.0021	10.54
RPL28	rs17700376	chr19:55897327	A	G	0.64	41707	0.33	0.0067	10.53
BORCS7-ASMT	rs12763665	chr10:104653717	G	A	0.6	41622	2.4	-0.0022	10.45
ARHGAP23	rs35457717	chr17:36639644	C	T	0.67	41736	0.1	0.004	10.44
RUNX2	rs2677110	chr6:45444061	C	T	0.66	41663	1.05	0.0012	10.43
GMNC	rs9811251	chr3:190646505	C	A	0.52	41664	0.94	0.0071	10.38
NT5C2	rs7896547	chr10:104866958	A	G	0.61	41344	2.62	-0.0022	10.36
LRP11	rs9371505	chr6:150184148	A	C	0.6	41682	0.14	-0.0035	10.29
LPAR1	rs10980634	chr9:113688082	A	G	0.87	37837	2.07	-0.0048	10.23
ADAMTS8	rs11608214	chr11:130295821	C	T	0.84	41473	0.08	0.0025	10.21
SUPT3H	rs2396371	chr6:44946550	C	T	0.57	37847	1.23	-0.0012	10.2
GNA12	rs798489	chr7:2801803	C	T	0.73	41747	2.73	0.0028	10.08
TMTC2	rs7962456	chr12:83413561	T	C	0.34	41613	0.04	0.0019	9.98
LARS2	rs80163550	chr3:45551393	A	G	0.92	41763	1.95	0.0049	9.96
RP11-319E16.1	rs4766341	chr12:5298590	T	G	0.78	41723	0.39	0.002	9.94
SUPT3H	rs10948183	chr6:44880881	T	C	0.5	41711	0.84	0.0011	9.93
KIF26B	rs594672	chr1:245575817	C	T	0.46	41232	0.29	0.0033	9.74
ABHD12	rs2482923	chr20:25308981	T	C	0.44	41683	7.92	-0.0017	9.69
SUPT3H	rs3749863	chr6:45345248	A	C	0.39	41745	1.09	0.0012	9.66
AC074391.1	rs3815605	chr2:65957688	G	A	0.61	41622	0.43	-0.002	9.62
GINS1	rs2500424	chr20:25391969	C	T	0.43	41674	7.75	-0.0017	9.56
RP11-339D20.1	rs1485565	chr4:20092791	T	G	0.3	41652	0.29	-0.0016	9.56
RP11-899L11.3	rs1110339	chr16:87250019	C	T	0.41	37751	3.71	0.0017	9.51
JAG1	rs6133987	chr20:10650354	C	T	0.77	41682	1.07	-0.0107	9.49
NT5C2	rs7920251	chr10:104950197	C	T	0.61	41680	2.48	-0.0022	9.46
SUPT3H	rs9349315	chr6:45172289	A	G	0.59	41637	0.9	-0.0011	9.38
C10orf128	rs45563932	chr10:50374930	C	T	0.78	41742	0.16	-0.0021	9.37
VSTM4	rs7072243	chr10:50319387	G	A	0.6	41660	0.29	-0.0018	9.33
RP11-244K5.8	rs6557165	chr6:150228019	G	C	0.74	41739	0.08	-0.0041	9.29
ABHD12	rs2482941	chr20:25361216	T	C	0.44	41670	6.75	-0.0016	9.24
CRHR1; MAPT-AS1	rs62057144	chr17:43901558	A	G	0.78	41749	1.17	-0.0013	9.24
PTPN4	rs72836811	chr2:120544569	T	C	0.94	41680	0.08	0.0068	9.2
SYT1	rs12371960	chr12:79778446	C	T	0.29	41662	0.68	0.0025	9.18
ABHD12	rs7267979	chr20:25298087	A	G	0.44	41721	7.47	-0.0016	9.13
SUPT3H	rs9395066	chr6:45095163	A	C	0.6	41703	0.51	-0.0011	9.11
PPP2R3A	rs1393786	chr3:135854035	C	A	0.74	37815	5.19	0.0021	9.09
GNA12	rs1182143	chr7:2912928	T	C	0.7	41277	2.03	-0.0088	9.08
PYGB	rs6115101	chr20:25229564	C	A	0.56	41665	8.67	0.0016	9.05
SUPT3H	rs1023090	chr6:45012381	T	C	0.59	41662	0.6	-0.0011	9.04
RP11-244K5.8	rs6925151	chr6:150210723	C	T	0.74	41720	0.08	-0.0041	9.01
no gene found	rs845757	chr14:88921716	G	A	0.35	36676	0.14	-0.0036	9
BANK1	rs17199964	chr4:102707791	G	A	0.93	41745	1.39	0.002	8.95
NSF	rs199533	chr17:44828931	G	A	0.79	41719	1	-0.0014	8.95
FAM3C	rs917727	chr7:121018579	C	T	0.72	41735	0.37	0.0024	8.93
MAPT	rs62063786	chr17:44061023	G	A	0.78	41609	1.13	-0.0013	8.91
GNA13	rs10853057	chr17:62998023	C	T	0.07	41361	0.72	0.0097	8.88
FAM3C	rs56364616	chr7:121017474	C	A	0.72	41653	0.43	0.0024	8.87
LINC02210-CRHR1	rs2942164	chr17:43721283	G	C	0.78	41725	1.11	-0.0013	8.86
CRB2	rs1105223	chr9:126128211	T	C	0.59	41702	0.1	-0.0033	8.85
RP11-105N13.4	rs62057061	chr17:43856639	C	G	0.78	41212	1.05	-0.0013	8.79
MAPT-AS1	rs12185268	chr17:43923683	A	G	0.78	41737	1.03	-0.0013	8.79
SBSPON	rs59331088	chr8:74005131	A	G	0.73	41720	0.55	0.0058	8.78
RP11-437L7.2	rs8062435	chr16:51446083	T	C	0.67	41715	2.15	0.0017	8.77
no gene found	rs9371533	chr6:150210681	G	A	0.59	40034	0.1	-0.0033	8.77
RP11-323K10.1	rs504473	chr1:215140283	C	G	0.24	41680	1.13	0.0023	8.75
LPAR1	rs10980645	chr9:113699603	T	G	0.71	41722	1.68	-0.0032	8.74
KANSL1	rs2696671	chr17:44316888	A	G	0.78	41650	1.09	-0.0013	8.73
SUPT3H	rs227849	chr6:44698708	G	A	0.43	41686	0.31	0.0011	8.7
MAPT	rs62062784	chr17:44024552	C	G	0.78	41756	1.11	-0.0013	8.69
AC092594.1	rs884894	chr2:19184881	C	T	0.84	41590	0.59	-0.0114	8.67
CNNM2	rs12413409	chr10:104719096	G	A	0.92	41771	1.13	-0.0037	8.64
NSF	rs199456	chr17:44797919	C	T	0.79	37833	0.8	-0.0014	8.62
NT5C2	rs732998	chr10:104897901	T	C	0.92	41671	1.01	-0.0038	8.6
MLLT10	rs1243180	chr10:21915619	T	A	0.71	37816	1.11	0.0062	8.59
ADAMTS8	rs11222085	chr11:130275749	T	C	0.81	41734	0.35	0.0022	8.59
ABHD12	rs6083818	chr20:25346082	G	A	0.44	41688	6.91	-0.0016	8.57
MAPT	rs8070723	chr17:44081064	A	G	0.78	41735	1.09	-0.0013	8.56
RP11-105N13.4	rs393152	chr17:43719143	A	G	0.78	41677	1.09	-0.0013	8.51
MAPT	rs10445337	chr17:44067400	T	C	0.78	41554	1.07	-0.0013	8.5
NSF	rs199453	chr17:44800946	C	T	0.76	41714	0.86	-0.0013	8.48
RP11-507K2.2	rs10143767	chr14:88981211	A	C	0.74	41676	0.12	0.0036	8.48
LRRC37A2	rs145809511	chr17:44633014	G	A	0.78	41242	1.13	-0.0013	8.47
NSF	rs199457	chr17:44795469	C	T	0.79	37825	0.76	-0.0014	8.46
NSF	rs183211	chr17:44788310	G	A	0.76	41731	0.86	-0.0013	8.46
NUAK1	rs1427793	chr12:106458238	T	C	0.77	41691	0.98	-0.0095	8.37
ELOVL7	rs10043291	chr5:60058858	C	T	0.43	37819	0.12	0.0014	8.35
NSF	rs199451	chr17:44801784	G	A	0.79	37846	0.74	-0.0014	8.34
SUPT3H	rs3799977	chr6:44837356	T	G	0.58	41706	0.31	0.0011	8.32
NSF	rs7224296	chr17:44800046	G	A	0.27	37838	0.84	0.0013	8.3
FAM3C	rs7776725	chr7:121033121	T	C	0.72	41721	0.35	0.0022	8.27
SPPL2C	rs12185233	chr17:43923654	G	C	0.78	41354	1.15	-0.0013	8.26
KCNK2	rs12031300	chr1:215171545	G	A	0.73	41610	1.31	0.0019	8.21
RP11-107B1.1	rs3129639	chr13:22510278	A	G	0.63	41682	0.1	0.0036	8.21
NSF	rs199536	chr17:44820425	T	C	0.24	37756	0.98	0.0024	8.2
DENND1A	rs12351628	chr9:126178147	T	C	0.7	41713	0.08	0.0034	8.2
RP11-259G18.1	rs2732650	chr17:44344988	C	G	0.79	37620	0.92	-0.0014	8.18
DLG5	rs1248696	chr10:79616605	T	C	0.11	41741	0.1	-0.005	8.18
RASGRP3	rs4670681	chr2:33770403	G	A	0.83	41272	0.39	0.0018	8.1
NSF	rs199448	chr17:44809001	A	G	0.79	37851	0.74	-0.0014	8.08
LINC02915	rs12595668	chr15:39573535	A	G	0.86	41672	0.21	0.0026	8.06
RHPN2	rs10411068	chr19:33499355	G	A	0.84	41741	0.06	0.0043	8.06
KANSL1	rs974295	chr17:44150152	A	T	0.78	37822	0.86	-0.0013	8.03
EML5	rs17188228	chr14:89205265	T	C	0.74	41476	0.12	0.0036	8
ELOVL7	rs4700397	chr5:60135962	G	A	0.58	37751	0.2	0.0018	8
MRVI1	rs11042906	chr11:10665235	C	T	0.72	41635	0.29	0.002	8
PLEKHG1	rs9371194	chr6:151034730	G	T	0.54	41653	2.54	0.0025	8
MAPT	rs62064667	chr17:44082528	A	T	0.78	41242	0.92	-0.0013	7.99
RP11-899L11.1	rs12597370	chr16:87259856	A	G	0.37	40833	2.4	0.0023	7.98
NT5C2	rs11191580	chr10:104906211	T	C	0.92	41690	0.94	-0.0037	7.97
no gene found	rs2696425	chr17:43666906	G	C	0.78	39597	0.88	-0.0013	7.95
STX6	rs1411478	chr1:180962282	A	G	0.4	41729	2.85	-0.0015	7.93
NSF	rs199442	chr17:44820122	G	A	0.76	37817	1	-0.0013	7.91
SLC4A10	rs2909455	chr2:162843078	T	C	0.43	41703	0.33	-0.0022	7.89
RP11-259G18.3	rs1034927	chr17:44334419	C	T	0.79	40576	1.05	-0.0013	7.89
AC083874.3	rs10954465	chr7:134412209	A	G	0.39	41671	2.11	-0.0018	7.88
NSF	rs199439	chr17:44793503	A	G	0.79	37763	0.72	-0.0014	7.86
SLC6A20	rs73062374	chr3:45818144	G	A	0.86	41571	1.62	0.0042	7.83
WNT16	rs2908007	chr7:120962164	A	G	0.59	41762	0.39	0.0021	7.82
KCNK2	rs111593735	chr1:215375386	A	C	0.94	41338	1.25	0.004	7.81
WNT3	rs916888	chr17:44863133	T	C	0.76	41728	0.64	-0.0012	7.8
TMTC2	rs8181714	chr12:83413055	C	T	0.36	41678	0.02	0.0017	7.78
NSF	rs199530	chr17:44836653	G	A	0.24	37856	1.05	0.0023	7.78
MAPT	rs63750417	chr17:44060775	C	T	0.78	38834	0.68	-0.0013	7.77
MLLT10	rs10828249	chr10:21824727	G	A	0.66	41650	1.27	0.0055	7.74
SUPT3H	rs227838	chr6:44684621	C	A	0.41	41425	0.33	0.0011	7.72
NSF	rs199529	chr17:44837217	A	C	0.77	37845	0.86	-0.0024	7.68
MAPT-IT1	rs62056789	chr17:43975415	A	C	0.78	37830	0.88	-0.0013	7.68
RP11-259G18.3	rs2732686	chr17:44338735	C	T	0.79	37556	0.78	-0.0013	7.65
IGFBP3	rs2960436	chr7:45977282	G	A	0.54	41718	0.18	-0.0028	7.63
CNNM2	rs11191548	chr10:104846178	T	C	0.92	41704	1.05	-0.0036	7.63
PLEKHM1	rs55663797	chr17:43544379	G	A	0.82	41684	0.82	-0.0017	7.61
WNT3	rs199501	chr17:44862613	A	G	0.24	41630	0.84	0.0012	7.57
PLEKHM1	rs5026246	chr17:43572896	T	G	0.78	40869	0.92	-0.0013	7.56
SUPT3H	rs2038555	chr6:44744033	A	G	0.46	41701	0.29	0.001	7.56
SUPT3H	rs500773	chr6:44888464	C	T	0.48	37826	0.25	-0.0011	7.56
WNT3	rs199520	chr17:44853872	G	A	0.24	37813	0.9	0.0023	7.54
RP11-347E10.1	rs17728641	chr11:110225438	T	C	0.78	41618	0.06	0.0037	7.54
GNA13	rs58524282	chr17:63056597	A	C	0.93	41648	0.6	-0.0091	7.53
PCCB	rs9844666	chr3:135974216	G	A	0.77	41738	4.14	0.0011	7.52
no gene found	rs1496499	chr7:45979023	T	G	0.54	38588	0.18	-0.0029	7.51
PLEKHM1	rs56192752	chr17:43555253	A	G	0.82	41679	0.76	-0.0017	7.46
no gene found	rs56366974	chr9:126124975	T	C	0.6	39340	0.1	-0.0032	7.43
AL163953.3	rs8004000	chr14:53961448	C	A	0.77	41547	0.25	-0.0021	7.42
NDUFAF2	rs28436304	chr5:60334411	G	A	0.56	41571	0.25	0.0017	7.41
BORCS7-ASMT	rs11191424	chr10:104625886	G	A	0.67	41160	1.21	-0.0019	7.41
RASGRP3	rs12479397	chr2:33761010	T	C	0.84	41360	0.31	0.0015	7.4
WNT3	rs199515	chr17:44856641	G	C	0.21	41744	0.82	0.0018	7.4
no gene found	rs6432708	chr2:162891848	C	T	0.41	38993	0.29	-0.0022	7.4
LPAR1	rs10817110	chr9:113676086	T	C	0.66	41718	0.86	-0.0027	7.39
RP11-319E16.1	rs12317791	chr12:5317199	A	G	0.84	41628	0.16	-0.0019	7.38
KIF26B	rs1069217	chr1:245580253	T	C	0.35	41668	0.29	0.0069	7.37
MLLT10	rs7098100	chr10:21834536	G	A	0.66	41708	1.31	0.0079	7.36
EPHA3	rs35124509	chr3:89521693	T	C	0.61	41703	0.59	0.0019	7.33
MLLT10	rs12356674	chr10:21889083	G	T	0.72	41526	0.88	0.0057	7.31
no gene found	rs2696624	chr17:44326845	A	G	0.79	38523	0.84	-0.0013	7.3
GNA12	rs2533875	chr7:2882829	G	A	0.59	41662	1.52	-0.0056	7.28
NPLOC4	rs67050149	chr17:79557043	C	A	0.65	41629	0.25	0.0014	7.28
DAAM1	rs17096056	chr14:59772986	C	T	0.92	41568	0.55	0.0021	7.26
SLC4A10	rs13022438	chr2:162800372	A	G	0.61	41609	0.25	0.0021	7.26
MLLT10	rs2183271	chr10:21957229	T	C	0.64	40712	1.03	0.0054	7.26
LRP3	rs11670126	chr19:33681470	G	A	0.38	41573	0.06	-0.0031	7.25
AC083874.3	rs6962339	chr7:134416604	A	G	0.41	41553	1.23	-0.0017	7.23
ARHGAP27	rs12939187	chr17:43508223	G	T	0.82	41719	0.66	-0.0017	7.22
AL163953.3	rs61987600	chr14:53996341	G	A	0.8	41667	0.25	-0.0022	7.2
CTB-39G8.3	rs62064598	chr17:43474668	C	G	0.82	37814	0.57	-0.0017	7.17
WNT3	rs199498	chr17:44865603	T	C	0.78	37844	0.59	-0.0013	7.14
ARHGAP27	rs55793500	chr17:43479748	T	C	0.82	37523	0.59	-0.0017	7.14
RUNX2	rs11756145	chr6:45500266	C	T	0.75	41693	0.45	0.0012	7.12
MAST4	rs56328685	chr5:66106140	C	T	0.66	41608	0.29	-0.0008	7.12
PRKAG2	rs34802637	chr7:151502809	A	G	0.81	41727	1.85	0.0026	7.05
RP4-660B20.1	rs1149935	chr10:9194006	T	C	0.56	41633	0.12	-0.0013	7.05
ERCC8	rs62372133	chr5:60202177	T	G	0.57	41683	0.18	-0.0013	7.05
RP11-492L8.2	rs73260816	chr5:116432007	T	C	0.95	41738	0.08	-0.0033	7.04
WNT3	rs199526	chr17:44847707	C	G	0.22	37851	0.7	0.0013	7.03
ABHD12	rs35735333	chr20:25337205	T	G	0.48	41500	4.51	-0.0015	7.03
LINC02915	rs17622678	chr15:39651902	C	A	0.55	41592	0.2	0.0012	7
SMIM15	rs34608	chr5:60457634	A	G	0.57	41643	0.18	-0.0013	7
EPHA3	rs73139148	chr3:89530956	G	A	0.74	41709	0.31	0.0021	6.98
CTC-504A5.1	rs4449579	chr5:116698899	T	C	0.7	41350	0.02	0.0016	6.94
ARHGAP27	rs4763	chr17:43471489	G	A	0.82	37859	0.57	-0.0017	6.93
STRN	rs888083	chr2:37117073	C	T	0.58	41690	0.6	0.0014	6.92
SLC7A10	rs11671790	chr19:33700078	C	T	0.44	41659	0.04	-0.003	6.91
RP11-319E16.1	rs17179631	chr12:5295433	A	G	0.76	41713	0.29	-0.0018	6.87
RP11-105N13.4	rs1635298	chr17:43744344	T	A	0.24	41244	0.76	0.0012	6.85
BORCS7-ASMT	rs7096169	chr10:104618695	A	G	0.67	37813	1.07	-0.002	6.83
TMTC2	rs17796608	chr12:83414151	T	C	0.78	41387	0.02	-0.0019	6.81
DYSF	rs2900976	chr2:71958480	C	T	0.65	41768	1.41	0.0013	6.8
ABHD12	rs6083824	chr20:25363057	G	A	0.48	41707	4.18	-0.0015	6.78
LPAR1	rs9644902	chr9:113764040	A	G	0.67	37835	1.25	-0.0031	6.74
RP11-153K11.3	rs1900004	chr10:70000881	C	T	0.76	41737	0.08	-0.0018	6.73
AC090505.6	rs4393849	chr3:194478411	A	G	0.68	37784	4.22	0.0017	6.67
FDX1	rs13328832	chr11:110307211	C	T	0.74	41700	0.04	0.0033	6.67
LPAR1	rs10980675	chr9:113741920	A	G	0.33	37833	1.17	0.0029	6.67
BANK1	rs13125328	chr4:102855110	G	C	0.9	41291	0.23	-0.002	6.67
SLC25A10	rs11868178	chr17:79686552	G	C	0.41	41546	0.12	-0.0013	6.59
STAG1	rs13092193	chr3:136240366	T	C	0.76	41494	2.81	0.001	6.57
CHSY1	rs11858464	chr15:101779863	G	A	0.81	37831	0.33	0.0107	6.55
WNT3	rs199509	chr17:44858728	G	A	0.21	37813	0.66	0.0013	6.53
VCAN	rs12653308	chr5:82858828	A	G	0.8	41716	6.75	0.001	6.53
GINS1	rs6076347	chr20:25398790	G	A	0.52	41701	1.81	-0.0015	6.5
AC009276.4	rs4524734	chr7:134382784	C	T	0.65	41684	2.24	0.0014	6.47
NINL	rs1983974	chr20:25530619	A	C	0.48	41611	4.08	-0.0015	6.46
SUPT3H	rs1581777	chr6:45199565	T	C	0.46	41002	0.25	-0.001	6.46
CEP89	rs11084681	chr19:33385808	T	C	0.63	41596	0.08	-0.0033	6.41
no gene found	rs3798763	chr6:150211100	T	C	0.74	35449	0.06	-0.004	6.4
PLEKHG1	rs7349946	chr6:150988903	T	G	0.27	41568	0.55	-0.003	6.39
GLIS3	rs10733511	chr9:4363948	G	A	0.08	41697	0.06	0.0026	6.37
TRIM23	rs11746826	chr5:64902526	C	T	0.75	41236	0.25	0.0013	6.36
ANO2	rs3782656	chr12:5913167	C	T	0.49	41650	0.25	-0.0013	6.35
RP11-153K11.6	rs3858145	chr10:70011838	A	G	0.74	41711	0.06	-0.0017	6.33
BICC1	rs12356237	chr10:60392437	A	C	0.58	41690	0.29	-0.0027	6.32
CASC10	rs5011832	chr10:21782842	T	C	0.65	41714	1.01	0.0083	6.31
RP11-339D20.1	rs73244297	chr4:20101037	G	T	0.83	41695	0.21	0.0017	6.31
CRB2	rs1105222	chr9:126128253	G	C	0.6	41047	0.06	-0.003	6.3
SMEK1	rs8014353	chr14:91967710	T	C	0.55	41655	0.39	-0.0073	6.3
C16orf95	rs4843223	chr16:87214029	T	C	0.41	41686	1.27	-0.0076	6.25
CENPK	rs72762427	chr5:64822067	G	A	0.75	41739	0.23	0.0013	6.22
STAG1	rs7612160	chr3:136272805	C	A	0.66	41629	1.07	0.0016	6.21
DPYSL5	rs6759548	chr2:27161060	A	G	0.39	41721	0.16	0.0022	6.2
WNT16	rs2707466	chr7:120979089	C	T	0.55	41701	0.39	0.0019	6.17
MSRB3	rs1494508	chr12:65842258	A	G	0.38	41666	0.06	-0.001	6.17
SMEK1	rs8006817	chr14:91927717	G	A	0.55	41390	0.43	-0.007	6.14
OSM	rs5763918	chr22:30661184	T	C	0.8	41751	0.25	-0.0057	6.14
SPI1	rs3740689	chr11:47380593	G	A	0.41	41666	0.06	0.0017	6.12
RUNX2	rs6458445	chr6:45490218	C	T	0.71	41695	0.59	0.0011	6.11
EPHA3	rs2117137	chr3:89525505	A	G	0.6	41678	0.47	0.0018	6.09
DEPDC1B	rs12517174	chr5:59969015	T	C	0.58	37829	0.14	-0.0013	6.06
LINC02915	rs62008266	chr15:39562712	C	A	0.85	41337	0.18	0.0023	6.06
VSTM4	rs11814277	chr10:50226804	C	A	0.76	41410	0.16	-0.0018	6.06
DPYSL5	rs4316900	chr2:27140342	C	T	0.62	41580	0.14	-0.0022	6.05
KCTD3	rs12129661	chr1:215761794	T	C	0.96	41700	1.19	0.0036	6
CEP89	rs745960	chr19:33370084	T	A	0.63	41467	0.08	-0.0033	6
no gene found	rs6482190	chr10:22037809	A	G	0.28	38915	0.92	-0.0057	5.96
CEP89	rs745961	chr19:33370070	A	G	0.63	41681	0.08	-0.0032	5.95
SH2B3	rs3184504	chr12:111884608	T	C	0.47	41712	0.35	0.0018	5.94
LA16c-444G7.1	rs12447690	chr16:88298124	C	T	0.35	41643	0.16	0.0012	5.94
MIR8062	rs2423241	chr20:7373080	A	G	0.69	41693	0.02	0.0014	5.93
KIF6	rs11751784	chr6:39494255	A	G	0.69	41702	1.11	0.0013	5.92
NR3C2	rs1490466	chr4:149404608	C	A	0.67	41484	0.12	-0.0011	5.91
ADAMTS18	rs35478105	chr16:77325325	G	T	0.5	41685	0.18	0.0016	5.89
NPLOC4	rs8077038	chr17:79577127	T	G	0.5	41709	0.1	0.0013	5.87
CYP17A1	rs1004467	chr10:104594507	A	G	0.91	41751	0.49	-0.0032	5.87
GCAT	rs2071910	chr22:38204259	C	T	0.71	41677	0.31	-0.0085	5.86
TPCN2	rs12418948	chr11:68926522	C	T	0.71	41646	0.12	-0.0017	5.85
AC074391.1	rs6546180	chr2:66006558	T	C	0.58	41669	0.1	0.0017	5.84
RP11-531A24.3	rs7842579	chr8:73890932	G	A	0.85	41679	0.16	0.0062	5.83
DLG5	rs56044675	chr10:79557402	G	A	0.91	41706	0.06	0.0049	5.83
AC073115.6	rs11977526	chr7:46008110	G	A	0.6	41744	0.21	-0.0026	5.83
ERCC8	rs4647113	chr5:60196432	C	T	0.73	41688	0.18	-0.0014	5.82
RP11-12J10.3	rs10751601	chr10:126309448	C	G	0.54	41714	0.25	0.0015	5.82
MAPRE3	rs11688708	chr2:27199608	T	G	0.39	41636	0.1	0.0022	5.81
CTC-504A5.1	rs10069607	chr5:116708078	T	C	0.92	41657	0.08	0.0025	5.8
MEF2D	rs11264486	chr1:156455173	G	A	0.35	41713	0.08	0.0025	5.8
RP11-403C10.2	rs17734690	chr8:9713196	T	C	0.54	41706	0.06	-0.0017	5.79
KCNK2	rs61819980	chr1:215183687	G	A	0.9	41566	0.82	0.0022	5.76
WNT16	rs2908004	chr7:120969769	G	A	0.55	41687	0.43	0.0019	5.75
ATOH7	rs7916697	chr10:69991853	A	G	0.25	41746	0.08	0.0017	5.75
GMNC	rs13075089	chr3:190578566	A	G	0.61	41695	0.51	-0.0072	5.73
PRDM5	rs35821073	chr4:121609930	T	C	0.76	37839	0.08	0.0017	5.73
GMNC	rs61634624	chr3:190591315	A	G	0.18	41705	0.9	0.0091	5.72
LINC02915	rs12907993	chr15:39590057	A	G	0.47	37784	0.23	0.0013	5.71
ATXN2	rs653178	chr12:112007756	C	T	0.47	41717	0.31	0.0018	5.71
EPHA3	rs7632427	chr3:89534377	T	C	0.6	41724	0.37	0.0018	5.68
CYP17A1	rs17115100	chr10:104591393	G	T	0.91	41737	0.39	-0.0032	5.67
GNA12	rs2644275	chr7:2854010	G	A	0.57	41701	0.94	0.0025	5.64
DENND1A	rs28647805	chr9:126168549	A	G	0.91	41689	0.06	0.005	5.64
RP11-624L4.2	rs62005276	chr15:39742570	T	C	0.13	41718	0.1	0.0021	5.63
LA16c-444G7.1	rs28638792	chr16:88288635	G	A	0.63	41542	0.18	0.0011	5.6
RP11-288C18.1	rs711244	chr2:37068428	C	T	0.58	41720	0.6	0.0013	5.6
RP11-65F13.2	rs7442779	chr5:92788278	A	G	0.95	41739	0.27	-0.0036	5.52
DIAPH3	rs1417329	chr13:60308091	T	C	0.32	41709	0.04	0.0019	5.52
GCAT	rs2285178	chr22:38205989	T	C	0.7	41721	0.31	-0.0083	5.51
RP11-464O2.5	rs2015169	chr10:126553456	G	C	0.3	41664	0.25	-0.0016	5.49
MAPRE3	rs11677841	chr2:27239949	G	T	0.39	41554	0.1	0.0021	5.48
RP11-501E14.1	rs13108644	chr4:121577949	G	A	0.76	41727	0.12	0.0016	5.48
PLEC	rs7015048	chr8:144984283	T	C	0.53	41544	0.25	0.0014	5.46
NT5C2	rs11598702	chr10:104897985	T	C	0.61	41711	1.15	0.0017	5.44
RP11-230G5.2	rs79487293	chr12:65905126	C	T	0.68	41642	0.23	0.0013	5.44
TMTC2	rs10862570	chr12:83423597	G	A	0.37	41720	0.02	0.0015	5.44
ATXN2	rs10774625	chr12:111910219	A	G	0.49	41713	0.16	0.0018	5.43
EPB41L5	rs1034491	chr2:120835214	G	A	0.21	41696	0.04	-0.0034	5.4
ELOVL7	rs6873181	chr5:60088250	C	T	0.49	41635	0.23	-0.0012	5.38
CHSY1	rs11636362	chr15:101772347	C	T	0.78	41703	0.25	0.0091	5.38
DNAJC1	rs7910002	chr10:22050570	G	C	0.3	41668	0.43	0.0028	5.37
HDAC9	rs6951745	chr7:18911957	G	A	0.64	37831	0.25	-0.0019	5.36
ABHD12	rs2274890	chr20:25301022	G	A	0.74	41760	0.2	0.0016	5.36
NDUFAF2	rs34784445	chr5:60298460	T	C	0.73	41736	0.18	-0.0013	5.34
EXD3	rs28458909	chr9:140257189	C	T	0.88	41289	0.08	0.0042	5.33
ST13P3	rs73192197	chr12:106385973	C	T	0.97	41728	0.82	-0.0213	5.33
DEPDC1B	rs7719611	chr5:59988547	G	A	0.54	41672	0.1	-0.0012	5.33
STRN	rs4016031	chr2:37184754	C	T	0.64	41625	0.18	0.0013	5.32
DNAJC13	rs11923334	chr3:132250950	G	A	0.91	41582	0.06	-0.0018	5.3
VWA5B2	rs843348	chr3:183945237	A	C	0.76	41645	0.43	0.0012	5.3
RP11-65F13.2	rs17083079	chr5:92683607	G	A	0.95	41769	0.21	-0.0036	5.27
RP11-167N4.2	rs72982975	chr11:73681135	G	A	0.75	41749	0.41	-0.0077	5.27
PLEKHG1	rs9371193	chr6:151029109	A	G	0.49	41690	0.41	0.0025	5.26
EPB41L5	rs4848573	chr2:120890687	A	G	0.21	41234	0.02	-0.0034	5.25
VWA5B2	rs1709657	chr3:183953972	G	A	0.77	41719	0.47	0.0012	5.25
WDR88	rs11667560	chr19:33638804	T	G	0.88	41673	0.06	0.0042	5.24
EPHA3	rs73137384	chr3:89463290	C	T	0.75	41622	0.39	0.002	5.23
ASTN2	rs7852872	chr9:119249339	C	G	0.63	41608	0.18	0.0018	5.22
PKDCC	rs12329065	chr2:42303587	A	C	0.76	41665	0.16	0.0021	5.2
TRIOBP	rs1894525	chr22:38186400	G	A	0.7	41657	0.49	-0.0081	5.18
ASTN2	rs7040792	chr9:119248993	T	C	0.63	41702	0.18	0.0018	5.16
no gene found	rs10896438	chr11:68906570	T	G	0.7	38180	0.12	-0.0016	5.16
no gene found	rs13140461	chr4:41331251	T	C	0.9	38783	0.08	0.0034	5.15
ARHGEF11	rs945508	chr1:156907081	T	C	0.46	41703	0.14	-0.0029	5.15
CTC-436P18.1	rs124898	chr5:60468792	A	C	0.39	41624	0.12	0.0016	5.14
OSM	rs6006421	chr22:30655692	G	A	0.83	41653	0.27	-0.0078	5.13
CTC-504A5.1	rs2007303	chr5:116741723	C	T	0.42	37846	0.1	0.0018	5.13
NPLOC4	rs6565604	chr17:79589242	G	A	0.54	41672	0.08	-0.0012	5.12
SEM1	rs10242216	chr7:96276767	A	G	0.83	41713	0.16	0.0016	5.1
NPLOC4	rs9894429	chr17:79596811	C	T	0.54	41542	0.08	-0.0012	5.09
GMNC	rs9880976	chr3:190594731	G	A	0.45	41719	0.41	0.0056	5.08
MPDU1	rs10852891	chr17:7490810	G	A	0.82	41748	0.45	-0.0096	5.08
LINC02915	rs59431794	chr15:39719282	T	G	0.88	41721	0.1	-0.002	5.07
RP11-344J7.2	rs4711751	chr6:43828582	T	C	0.5	41658	0.16	0.0012	5.06
SEM1	rs1524926	chr7:96375057	T	C	0.26	41699	0.2	-0.0014	5.06
AC007091.1	rs138934614	chr7:19573882	G	A	0.98	37823	0.2	0.0056	5.06
DNAJC1	rs1086899	chr10:22141442	T	C	0.29	41663	0.68	-0.005	5.05
SLC7A9	rs929816	chr19:33331913	C	T	0.66	41580	0.06	0.0029	5.04
EPHA3	rs2048520	chr3:89534248	T	C	0.73	41632	0.27	0.0019	5.04
DENND1B	rs12134279	chr1:197781198	C	T	0.79	41718	0.04	0.0033	5.03
IL11	rs12980914	chr19:55883509	C	T	0.51	41726	0.2	0.005	5.03
DACT1	rs468167	chr14:59068964	T	C	0.57	37801	0.27	-0.0011	5.01
RP11-347E10.1	rs7945071	chr11:110243922	G	T	0.81	41765	0.04	0.0038	5.01
NPHP3-ACAD11	rs76177059	chr3:132415424	T	C	0.91	41746	0.06	-0.0018	5.01
PPFIA4	rs61732315	chr1:203028371	G	T	0.81	41761	0.06	0.0017	5.01
NPHP3-ACAD11	rs11923081	chr3:132439403	A	C	0.89	37855	0.23	-0.0017	5.01
KIF6	rs9471128	chr6:39535223	A	G	0.61	41653	0.6	0.0013	5.01
HDAC9	rs12536081	chr7:18907930	A	C	0.64	41624	0.29	-0.0018	4.98
PLSCR5	rs4681329	chr3:146371033	G	A	0.61	37761	0.06	-0.0022	4.97
FN1	rs34923683	chr2:216245694	C	A	0.98	41337	0.62	-0.0071	4.96
RP1-102K2.9	rs6006426	chr22:30669883	G	A	0.46	41590	0.23	-0.0059	4.96
C20orf166	rs6062266	chr20:61154641	C	T	0.69	41654	0.37	-0.0011	4.93
CSRNP1	rs1274958	chr3:39184959	C	T	0.24	41636	0.06	0.0031	4.93
AC092684.1	rs16849225	chr2:164906820	C	T	0.77	41652	0.14	-0.002	4.93
DENND1B	rs10737693	chr1:197599030	T	C	0.22	37808	0.04	-0.0034	4.91
DIAPH3	rs7985860	chr13:60322248	G	A	0.68	41658	0.02	-0.0019	4.91
UFL1	rs12207570	chr6:96987884	T	G	0.81	41259	0.29	0.0022	4.9
RP5-965G21.3	rs6115094	chr20:25210827	A	G	0.51	41685	2.38	0.0013	4.89
NHSL1	rs4481452	chr6:138872645	C	T	0.72	41673	0.43	-0.0012	4.89
RP11-121M22.1	rs747250	chr11:130271678	T	G	0.53	37824	0.2	-0.0015	4.89
CTB-118N6.2	rs9327010	chr5:115917015	G	A	0.81	41415	0.08	0.002	4.87
TRIOBP	rs8140207	chr22:38130459	G	T	0.72	41756	0.45	-0.0081	4.85
MAPT	rs242557	chr17:44019712	G	A	0.62	41726	0.21	-0.0014	4.85
PARP10	rs11136344	chr8:145059425	T	C	0.57	41640	0.2	0.0014	4.84
KHK	rs2304681	chr2:27315252	G	A	0.63	41733	0.06	-0.0021	4.84
CYP17A1	rs6162	chr10:104596981	G	A	0.6	41513	0.64	-0.0018	4.84
LPAR1	rs10817102	chr9:113646311	C	G	0.7	41688	0.31	-0.0027	4.83
DNAJC1	rs7089656	chr10:22284140	T	G	0.26	41567	0.72	-0.0043	4.83
TFPI	rs7586970	chr2:188343497	T	C	0.7	41751	0.29	-0.0016	4.83
GPR135	rs9323348	chr14:59925659	G	T	0.64	41715	0.06	-0.0016	4.8
AC007091.1	rs34370310	chr7:19592754	G	A	0.84	41724	0.1	0.0021	4.78
ANO2	rs7969834	chr12:5901663	A	G	0.73	41704	0.18	-0.0012	4.78
RP11-238F2.1	rs758023	chr17:68883534	T	C	0.46	41687	0.04	0.0014	4.77
BORCS7-ASMT	rs12764049	chr10:104634956	A	G	0.77	41728	0.88	-0.002	4.76
WBP1L	rs12763284	chr10:104508202	A	G	0.53	41715	0.25	-0.0016	4.76
AC013480.2	rs10189068	chr2:42247361	G	A	0.78	41175	0.14	0.0021	4.75
AC074093.1	rs12623452	chr2:145435981	C	T	0.75	41706	0.04	0.0016	4.74
HLA-DQA1	rs34250758	chr6:32607376	G	A	0.8	41407	0.08	-0.0012	4.73
CTC-504A5.1	rs2624458	chr5:116742547	T	C	0.52	41671	0.14	0.0016	4.73
WDR12	rs6725887	chr2:203745885	T	C	0.88	41697	0.29	0.0021	4.72
HEATR5B	rs2247935	chr2:37232014	A	G	0.45	41648	0.45	0.0012	4.71
RP4-668J24.2	rs75294181	chr6:1367583	G	A	0.91	41669	0.02	0.0027	4.7
FANCA	rs17226075	chr16:89862202	C	T	0.83	41720	0.2	0.0014	4.69
DNAJC13	rs17345563	chr3:132209203	A	G	0.89	41743	0.06	-0.0022	4.69
CTC-436P18.1	rs124899	chr5:60468683	C	T	0.26	41702	0.08	0.0013	4.69
CTC-436P18.1	rs34625	chr5:60459174	A	C	0.44	41671	0.12	0.0015	4.69
SUPT3H	rs9472414	chr6:44946506	T	A	0.79	41104	2.3	0.0017	4.69
OST4	rs11126857	chr2:27297757	G	A	0.63	41696	0.06	-0.002	4.69
ARHGAP27	rs62064595	chr17:43460374	A	G	0.85	37781	0.21	-0.0011	4.66
NBEAL1	rs2351524	chr2:203880992	T	C	0.12	41737	0.37	-0.0021	4.65
PI4KA	rs361979	chr22:21154393	T	G	0.55	41379	0.29	0.0069	4.64
NDUFAF2	rs6893752	chr5:60374912	A	G	0.26	41656	0.1	0.0013	4.64
CCDC175	rs113097743	chr14:60018216	G	A	0.95	41737	0.23	0.0024	4.63
WBP1L	rs284860	chr10:104572963	T	C	0.4	41619	0.29	0.0016	4.61
PLEC	rs11784762	chr8:145009610	A	G	0.6	41720	0.27	0.0014	4.61
TNFSF13	rs6608	chr17:7464413	C	T	0.82	37855	0.43	-0.0012	4.59
RP11-186B7.4	rs9901673	chr17:7484101	C	A	0.82	41405	0.41	-0.0094	4.59
no gene found	rs72813432	chr16:89964952	A	G	0.81	39596	0.12	0.0014	4.59
UBQLN4	rs74593044	chr1:156016868	C	G	0.92	41524	0.08	-0.0054	4.58
MIR588	rs1490388	chr6:126835655	C	T	0.54	41739	0.43	-0.0014	4.57
PKDCC	rs7560852	chr2:42291949	A	G	0.8	41757	0.08	0.0021	4.57
WDR12	rs72932557	chr2:203846817	A	T	0.88	41611	0.29	0.0021	4.57
AC007091.1	rs17141727	chr7:19650458	G	A	0.98	41744	0.21	0.0051	4.57
GMNC	rs9868955	chr3:190592125	C	T	0.45	41714	0.39	0.0055	4.56
DNAJB13	rs2306820	chr11:73681347	T	C	0.71	41742	0.35	-0.0057	4.55
ANO2	rs10849343	chr12:5922895	C	A	0.47	41626	0.21	-0.0012	4.54
DPP4	rs6741949	chr2:162910223	G	C	0.56	41707	0.1	0.0018	4.52
MLLT10	rs7072776	chr10:22032942	A	G	0.28	37838	0.64	-0.0052	4.52
RP11-167N4.2	rs2306819	chr11:73681090	C	T	0.71	41730	0.39	-0.0057	4.51
PKDCC	rs35771566	chr2:42280358	C	T	0.75	41718	0.21	0.002	4.5
WDR12	rs35212307	chr2:203765756	T	C	0.88	41699	0.33	0.0021	4.5
RP11-239A17.1	rs10846431	chr12:16958019	G	A	0.39	41552	0.27	0.0056	4.49
AC090505.6	rs58005101	chr3:194471407	G	A	0.81	41724	1.72	0.0015	4.49
RP11-107B1.1	rs750535	chr13:22511626	A	G	0.68	41692	0.04	0.0031	4.48
ALCAM	rs9876402	chr3:104668183	A	G	0.52	40737	0.41	-0.0013	4.47
CTB-118N6.2	rs17140176	chr5:115929508	T	C	0.83	41653	0.04	0.002	4.46
ALX4	rs3824915	chr11:44331509	C	G	0.5	41683	0.35	0.0011	4.45
SUPT3H	rs1285028	chr6:45121948	A	C	0.12	41724	1.09	-0.0021	4.42
RP3-495K2.1	rs62435803	chr6:169500186	A	G	0.84	41744	0.16	-0.0024	4.42
RP5-1189D6.2	rs4722901	chr7:29369375	A	G	0.12	41729	0.12	0.0022	4.42
SUPT3H	rs4714812	chr6:44700714	G	A	0.8	41541	0.98	0.0017	4.41
FDX1	rs6589134	chr11:110303767	T	C	0.71	41662	0.04	0.0029	4.41
PLEC	rs7833924	chr8:144996029	A	G	0.57	41687	0.31	0.0046	4.4
SNX31	rs1693551	chr8:101675584	T	C	0.53	41593	0.06	0.0019	4.4
MIR588	rs1490384	chr6:126851160	C	T	0.5	41580	0.45	-0.0009	4.39
FOXO3	rs2153960	chr6:108988184	G	A	0.3	41571	0.23	0.003	4.37
SLC12A8	rs16836458	chr3:124842655	A	G	0.82	41707	0.06	-0.0037	4.37
RN7SL680P	rs6016071	chr20:38051139	C	A	0.48	41697	0.14	0.0011	4.36
CENPW	rs9388489	chr6:126698719	A	G	0.54	41753	0.41	-0.0013	4.36
RP11-701B16.2	rs12887189	chr14:59988324	C	T	0.75	41715	0.04	-0.0018	4.36
OSTN	rs2363149	chr3:190781985	A	G	0.55	41630	0.41	0.0066	4.36
LA16c-444G7.1	rs11861141	chr16:88292311	T	C	0.62	41562	0.14	0.001	4.34
BMP4	rs2761887	chr14:54425052	C	A	0.45	41709	0.18	-0.0029	4.33
SUPT3H	rs1748238	chr6:45143329	G	A	0.14	41679	1.17	-0.002	4.33
RP11-488L1.1	rs35814610	chr17:13041714	T	C	0.63	41650	0.08	0.0015	4.33
FAM107B	rs35772238	chr10:14686781	A	G	0.52	41660	0.1	-0.0012	4.32
RUNX2	rs190364446	chr6:45626120	C	T	0.92	41711	0.35	0.0024	4.32
PTPRJ	rs7396592	chr11:48100837	T	C	0.27	41710	0.04	0.0017	4.32
RP11-753G20.1	rs4549631	chr6:126966308	T	C	0.5	41619	0.37	0.0013	4.31
TTC21A	rs1112438	chr3:39152345	G	A	0.73	41762	0.04	-0.0029	4.3
RUNX2	rs35565233	chr6:45349497	G	A	0.88	41486	1.21	0.0021	4.29
RP11-566K11.2	rs1805008	chr16:89986144	C	T	0.91	41555	0.21	0.0018	4.27
DBNDD1	rs77576048	chr16:90078724	C	T	0.91	41692	0.59	0.0027	4.26
MIR588	rs1361108	chr6:126767600	C	T	0.54	41716	0.41	-0.0013	4.26
LRRIQ1	rs11116704	chr12:85487408	T	C	0.73	41692	0.04	-0.0015	4.26
PLEC	rs55895668	chr8:145001031	T	C	0.57	41683	0.31	0.0013	4.25
VCL	rs7069584	chr10:75785069	T	C	0.36	41709	0.1	-0.0015	4.24
RUNX2	rs6934210	chr6:45598720	G	T	0.89	41482	0.12	0.0021	4.24
NDUFAF2	rs158921	chr5:60241142	G	A	0.39	41740	0.1	0.0015	4.24
PTPRJ	rs34972471	chr11:48050391	G	A	0.75	41700	0.06	-0.0018	4.24
EPB41L5	rs12620471	chr2:120821618	A	C	0.28	41715	0.02	-0.0029	4.23
CUX2	rs1265565	chr12:111715197	C	T	0.63	41651	0.04	-0.0017	4.23
PARP10	rs7015812	chr8:145079534	C	G	0.58	41259	0.04	0.0014	4.22
RP11-347E10.1	rs7930181	chr11:110227864	A	G	0.7	41652	0.04	0.0028	4.22
PARP10	rs56261297	chr8:145066853	C	T	0.58	41729	0.08	0.0013	4.22
PLEC	rs11777402	chr8:144995736	G	A	0.58	41674	0.27	0.0013	4.22
VWA5B2	rs1709679	chr3:183943141	A	G	0.77	41747	0.47	0.0012	4.21
ADAMTS15	rs10736583	chr11:130313752	T	C	0.26	41686	0.06	-0.0016	4.21
LHPP	rs7095944	chr10:126302936	G	A	0.52	41630	0.2	0.0008	4.21
TCF25	rs11538871	chr16:89977745	C	T	0.91	41744	0.27	0.0018	4.2
MIR548AZ	rs2469996	chr8:120353011	C	T	0.18	41728	0.18	-0.002	4.2
ARHGAP20	rs6589147	chr11:110419284	C	T	0.43	41623	0.06	-0.0026	4.18
AC090505.6	rs12487771	chr3:194500926	T	C	0.78	41731	0.31	0.001	4.18
CCDC175	rs112952088	chr14:60027907	C	T	0.95	41699	0.21	0.0023	4.17
LRRC71	rs822430	chr1:156902259	G	A	0.47	41660	0.1	-0.0027	4.17
WDR48	rs3736573	chr3:39129742	A	C	0.73	41712	0.06	-0.0029	4.17
KHK	rs1131375	chr2:27323385	C	T	0.64	41711	0.08	-0.002	4.16
RP1-78O14.1	rs10778675	chr12:79905558	A	C	0.17	41704	0.16	0.002	4.16
PDE4D	rs35386	chr5:59802783	T	C	0.39	41686	0.04	-0.0015	4.16
no gene found	rs78110303	chr20:34025983	A	G	0.63	41674	0.21	0.0067	4.15
LRRIQ1	rs3765044	chr12:85438499	G	A	0.73	41686	0.04	-0.0015	4.15
SSH2	rs2467334	chr17:28135508	A	C	0.5	41680	0.18	-0.001	4.13
RP11-511I2.2	rs6662814	chr1:47857075	G	A	0.5	41701	0.21	-0.0025	4.13
RP11-96H19.1	rs9669404	chr12:46798963	G	A	0.3	41714	0.1	-0.0014	4.13
MIR548AZ	rs2469997	chr8:120353267	G	C	0.18	41757	0.2	-0.002	4.12
CTD-2015A6.2	rs6452476	chr5:81967412	T	G	0.54	41679	0.16	0.0015	4.12
RP11-216N14.5	rs9426935	chr1:153769400	C	T	0.49	41721	0.49	-0.0012	4.12
RP11-21F16.1	rs1078786	chr18:40253155	G	T	0.74	41692	0.08	-0.0014	4.12
NINL	rs6076364	chr20:25556801	T	C	0.59	41615	0.57	-0.0012	4.09
CENPA	rs11126734	chr2:27035978	C	A	0.57	41703	0.06	-0.0019	4.09
RP11-193M21.1	rs7484730	chr12:85661849	C	A	0.71	41703	0.04	-0.0015	4.09
LRRIQ1	rs17012533	chr12:85466723	G	A	0.73	41758	0.04	-0.0015	4.08
RP4-668J24.2	rs76110445	chr6:1364866	T	C	0.89	41187	0.02	0.0024	4.08
RP11-449J21.5	rs2598426	chr17:74142222	C	A	0.89	41754	0.16	0.003	4.07
FLOT1	rs3094127	chr6:30697447	A	G	0.77	41713	0.1	0.0017	4.07
SSH2	rs3102555	chr17:28044101	C	T	0.5	41527	0.18	0.001	4.06
MRVI1	rs1035691	chr11:10658735	A	G	0.35	41514	0.1	-0.0017	4.06
CEP120	rs890928	chr5:122696367	A	C	0.29	41593	0.29	0.0016	4.05
VWA5B2	rs902417	chr3:183951431	C	T	0.75	41737	0.53	0.0011	4.05
L3HYPDH	rs1046701	chr14:59939804	G	A	0.95	41750	0.29	0.0023	4.05
XKR6	rs11250099	chr8:10818657	A	G	0.47	41613	0.12	-0.001	4.03
NXN	rs11870439	chr17:833790	G	T	0.64	41236	0.08	0.0017	4.03
HSPA12A	rs722564	chr10:118550831	C	T	0.6	41631	0.02	0.0016	4.01
PALLD	rs17614822	chr4:169722992	A	G	0.82	41717	0.29	-0.0063	4.01
AC006076.1	rs6022786	chr20:52447303	A	G	0.41	41702	0.02	0.0014	4.01
PLEC	rs4073455	chr8:144978607	T	G	0.42	41537	0.16	0.0013	4.01
RP11-90C4.1	rs9436978	chr1:56123510	G	A	0.96	41771	0.37	0.0057	4
FBXL7	rs17602145	chr5:15693084	T	C	0.69	41651	0.06	0.0008	4
RUNX2	rs115127056	chr6:45553288	C	T	0.93	41696	0.2	0.0024	4
RP11-319E16.1	rs1479483	chr12:5312412	G	T	0.35	41688	0.18	-0.0012	4
DPYSL5	rs6717682	chr2:27069211	A	G	0.59	41011	0.06	-0.0019	4
CTD-2315A10.2	rs77381622	chr14:59557616	C	T	0.94	41737	0.43	0.0022	3.99
MYL4	rs117154502	chr17:45280802	T	G	0.94	41627	0.08	-0.0026	3.98
PTPRJ	rs4752805	chr11:48018355	A	G	0.75	41705	0.06	-0.0017	3.97
TMEM214	rs1124649	chr2:27260469	G	A	0.7	41709	0.06	-0.0021	3.96
RP11-105N13.4	rs9303521	chr17:43805194	T	G	0.46	41715	0.21	0.0015	3.96
RP11-54A4.2	rs6693567	chr1:150510660	C	T	0.27	41753	0.1	0.0026	3.96
SSH2	rs1038088	chr17:28074563	T	G	0.48	41695	0.12	-0.001	3.96
SSH2	rs2617866	chr17:28076217	A	G	0.48	41627	0.12	-0.001	3.96
KCNK2	rs1452617	chr1:215213238	G	A	0.13	41653	0.14	-0.0019	3.95
WDR48	rs1053530	chr3:39138082	C	T	0.73	41653	0.06	-0.0029	3.94
no gene found	rs11465205	chr1:155160941	C	T	0.97	38388	0.1	-0.0045	3.94
FOXP1	rs13316357	chr3:71615018	A	G	0.31	41663	0.04	0.0051	3.93
AC007091.1	rs73685918	chr7:19520977	G	A	0.95	41712	0.1	0.0033	3.93
ASTN2	rs6478241	chr9:119252629	A	G	0.36	41764	0.08	0.0017	3.93
RP11-112J1.2	rs10132018	chr14:59491212	C	T	0.94	40975	0.27	0.0022	3.92
LINC00540	rs1885891	chr13:22768194	T	C	0.32	41645	0.08	0.0027	3.92
PTPRC	rs16843807	chr1:198745722	A	C	0.88	41690	0.08	0.0019	3.91
ELOVL1	rs652941	chr1:43836928	T	C	0.62	41730	0.29	-0.0022	3.9
STX6	rs3827708	chr1:180972363	G	T	0.3	41711	0.49	-0.0009	3.9
NINL	rs8115804	chr20:25438783	C	T	0.6	41734	0.88	-0.0012	3.9
FAT4	rs6822253	chr4:126409715	T	C	0.6	41711	0.1	0.0039	3.9
CTD-2015A6.2	rs17309521	chr5:81869391	T	G	0.77	41667	0.12	-0.0011	3.9
C16orf95	rs11864957	chr16:87219052	C	T	0.66	41505	0.43	-0.0025	3.89
RP11-36B6.2	rs1996167	chr7:130685700	G	A	0.08	41457	0.1	-0.0036	3.89
C16orf95	rs11863620	chr16:87218134	G	T	0.68	41703	0.74	0.0067	3.88
IER3	rs3130662	chr6:30713808	C	A	0.81	41600	0.12	0.0018	3.88
RP11-408B11.2	rs1512721	chr12:85757448	T	G	0.18	41599	0.04	0.0017	3.88
AKT3	rs67027895	chr1:243667216	C	T	0.78	40250	0.08	0.0012	3.87
PLEC	rs11136336	chr8:145007187	G	A	0.61	40000	0.21	0.0026	3.87
CYP17A1	rs6163	chr10:104596924	C	A	0.62	41739	0.41	-0.0015	3.87
NTN1	rs75382388	chr17:9129472	T	G	0.48	41599	0.06	-0.0019	3.87
WDR48	rs2056613	chr3:39125293	G	T	0.73	41706	0.06	-0.0028	3.87
CREB3L4	rs11264743	chr1:153941514	C	T	0.72	41716	0.18	0.0012	3.86
INA	rs4918003	chr10:105044157	C	T	0.57	41656	0.06	-0.0013	3.86
PDE6G	rs8908	chr17:79617871	A	G	0.61	41749	0.06	-0.0012	3.86
PTCH1	rs16909898	chr9:98231008	A	G	0.91	41749	0.08	-0.0022	3.86
CEP120	rs752200	chr5:122705110	A	G	0.29	41680	0.27	0.0016	3.85
RP11-89C3.4	rs321399	chr11:110984561	C	T	0.65	40831	0.06	0.0017	3.85
THBS3	rs72704117	chr1:155175089	C	T	0.98	41702	0.18	-0.0029	3.85
ENTPD6	rs11698185	chr20:25181998	T	C	0.54	41718	1.15	0.0013	3.85
RP11-399H11.2	rs79065303	chr9:138145404	C	T	0.97	41723	0.06	-0.0082	3.84
OR5V1	rs429479	chr6:29372323	A	G	0.88	41735	0.04	0.0023	3.84
HDAC9	rs13242758	chr7:18905908	G	A	0.64	41485	0.21	-0.0017	3.84
SEM1	rs11760509	chr7:96094668	T	C	0.82	41734	0.1	0.0019	3.84
OR5V1	rs9257809	chr6:29356331	A	G	0.88	41732	0.04	0.0023	3.83
DPYSL5	rs1371614	chr2:27152874	C	T	0.75	41665	0.06	-0.0022	3.82
SLC39A8	rs151381	chr4:103118768	T	C	0.49	41668	0.1	0.0012	3.82
RP11-168K11.2	rs56052304	chr9:116344331	C	T	0.97	41746	0.02	0.0036	3.82
PDZRN4	rs10506191	chr12:41757850	T	C	0.47	41650	0.02	-0.0019	3.81
RP11-403C10.2	rs11786541	chr8:9789549	G	T	0.55	41634	0.02	-0.0015	3.81
RP11-229P13.22	rs3763662	chr9:139950351	G	A	0.76	41708	0.04	0.0015	3.8
DAAM1	rs61985464	chr14:59860716	T	C	0.92	37742	0.25	0.002	3.8
RASGRP3	rs6743600	chr2:33734126	T	G	0.79	41692	0.18	0.0013	3.78
CYP17A1	rs743572	chr10:104597152	A	G	0.62	41666	0.37	-0.0017	3.78
no gene found	rs9323619	chr14:76189269	T	G	0.24	39944	0.02	0.0013	3.78
RP11-701B16.2	rs10130767	chr14:59959259	C	T	0.65	41699	0.02	-0.0015	3.77
RABGAP1	rs10818769	chr9:125719923	C	G	0.15	37848	0.14	0.0037	3.77
ALDH1A2	rs4775006	chr15:58215727	C	A	0.58	41680	0.06	0.0011	3.77
BMP4	rs2738265	chr14:54422399	C	G	0.46	41734	0.18	-0.0028	3.77
BMP6	rs270416	chr6:7730836	A	G	0.07	41307	0.08	-0.0018	3.76
HLA-DQA1	rs532965	chr6:32577973	T	G	0.82	41723	0.08	-0.0012	3.76
RNA5SP166	rs12644406	chr4:149537415	A	G	0.76	41686	0.08	0.0011	3.76
RP11-538I12.3	rs80229759	chr16:77295852	G	A	0.79	41752	0.04	-0.0016	3.76
ALDH1A2	rs4646626	chr15:58256127	C	T	0.47	41730	0.06	-0.0011	3.76
GAL3ST1	rs2267161	chr22:30953295	C	T	0.69	41726	0.08	0.0015	3.76
AGBL5	rs6721395	chr2:27280127	G	A	0.3	41731	0.06	0.002	3.75
ALX4	rs10769038	chr11:44329838	A	G	0.57	41682	0.25	-0.001	3.75
CHSY1	rs7176149	chr15:101791359	C	G	0.85	41702	0.23	0.0085	3.73
TIE1	rs1209384	chr1:43765089	A	G	0.38	41722	0.23	0.001	3.72
AC083874.3	rs2347717	chr7:134416326	G	A	0.58	41643	0.14	-0.0013	3.72
CTD-2315A10.2	rs17255297	chr14:59596952	G	A	0.95	41738	0.08	0.0024	3.72
RP4-666O22.3	rs11211540	chr1:47950551	G	A	0.8	41695	0.2	-0.0015	3.72
AC003084.2	rs10280709	chr7:117613109	C	T	0.59	41693	0.12	0.0012	3.72
PLD1	rs3934620	chr3:171510238	C	T	0.69	41745	0.16	-0.0011	3.72
AMZ1	rs4719647	chr7:2756721	G	A	0.42	41677	0.74	-0.0018	3.71
RP11-13J10.1	rs6725560	chr2:105475330	A	G	0.38	41670	0.02	0.0014	3.71
TAF5	rs11191666	chr10:105127278	A	G	0.56	41670	0.08	-0.0013	3.71
RP11-323K10.1	rs11120453	chr1:215130661	C	T	0.91	41764	0.14	0.0027	3.71
RP11-437L7.2	rs1362756	chr16:51458290	C	G	0.3	41717	0.43	-0.002	3.71
DYSF	rs10198353	chr2:71949888	G	A	0.36	41628	0.37	-0.0012	3.71
SUMO1P1	rs4811476	chr20:52468966	T	C	0.49	41703	0.02	0.0013	3.7
RP11-319E16.1	rs11615654	chr12:5274771	G	A	0.57	41744	0.1	-0.0012	3.7
PRKAG2	rs11770585	chr7:151489711	A	C	0.79	41698	0.06	-0.0022	3.7
XKR6	rs73196880	chr8:10848031	T	C	0.81	41701	0.02	-0.0034	3.7
SLIT2	rs658959	chr4:20248023	A	G	0.29	41582	0.1	-0.0012	3.7
RP11-379I19.3	rs10092481	chr8:60523142	A	C	0.56	41521	0.12	-0.0015	3.69
SLIT2	rs2575086	chr4:20218766	A	C	0.45	41605	0.14	-0.0011	3.69
DPYSL2	rs384908	chr8:26442925	C	T	0.54	41738	0.04	-0.0012	3.69
EEF1AKMT4-ECE2	rs6767237	chr3:183976241	A	G	0.84	41474	0.41	0.0013	3.69
SLC39A1	rs11264736	chr1:153939130	C	T	0.52	41694	0.55	0.0012	3.68
NAV3	rs17817862	chr12:78347025	C	T	0.77	41618	0.02	-0.0012	3.68
RP11-76P2.3	rs2274224	chr10:96039597	G	C	0.56	41668	0.41	-0.0013	3.67
GDF5	rs143384	chr20:34025756	A	G	0.59	41712	0.18	0.0063	3.67
DPYSL5	rs2196150	chr2:27066103	G	T	0.62	41708	0.04	-0.0019	3.66
RP4-614O4.5	rs6088765	chr20:33799280	T	G	0.57	41690	0.2	0.0044	3.66
DACT1	rs311814	chr14:59085726	C	T	0.53	41699	0.23	-0.0014	3.65
CGREF1	rs6746337	chr2:27341063	A	T	0.64	41235	0.08	-0.0019	3.64
DPYSL2	rs415524	chr8:26441275	A	G	0.54	41729	0.04	-0.0012	3.64
ST13P3	rs2436607	chr12:106381216	C	T	0.74	41652	0.43	-0.0072	3.64
LPAR1	rs1043128	chr9:113635929	A	G	0.81	41619	0.41	-0.0029	3.64
ITGA3	rs7215959	chr17:48145269	G	A	0.93	41697	0.04	-0.0027	3.64
CTC-441N14.4	rs9112	chr5:121518309	G	A	0.6	41717	0.16	0.0019	3.63
AC011286.1	rs1344762	chr2:237708487	C	T	0.32	40206	0.12	-0.0014	3.63
SPTBN1	rs17046097	chr2:54888075	G	A	0.75	41750	0.12	0.0013	3.63
VCAN	rs61749613	chr5:82815170	A	G	0.96	41711	0.08	-0.0036	3.63
UQCC1	rs4911179	chr20:33972899	A	C	0.38	41688	0.14	0.002	3.63
CCDC34	rs10835157	chr11:27325462	G	A	0.38	41680	0.37	-0.0017	3.62
AGBL5	rs11681145	chr2:27290525	A	G	0.3	41724	0.06	0.002	3.62
LPAR1	rs560278	chr9:113606668	C	T	0.75	41551	0.43	-0.0024	3.62
ACOXL	rs10180020	chr2:111609758	G	A	0.29	41657	0.33	0.0026	3.62
TUBB	rs3132585	chr6:30687614	G	C	0.86	41716	0.1	0.0019	3.62
RP11-105N13.4	rs34186148	chr17:43854655	G	C	0.64	37841	0.25	-0.0009	3.62
ACKR3	rs6711119	chr2:237494334	C	T	0.8	41718	0.06	0.0018	3.61
CTC-458G6.4	rs17669337	chr5:92187932	C	T	0.59	41691	0.12	0.0017	3.61
HLA-DQA1	rs9271588	chr6:32590953	T	C	0.5	41757	0.14	-0.0022	3.61
RP5-966M1.6	rs2071042	chr3:52864584	A	G	0.61	41593	0.27	-0.001	3.6
FAT4	rs1395230	chr4:126417982	G	A	0.87	41710	0.06	0.0056	3.6
RPRD2	rs698915	chr1:150388318	A	G	0.26	41739	0.08	0.0025	3.6
CDKN3	rs8020656	chr14:54837479	A	G	0.43	41568	0.2	-0.0028	3.6
WWC1	rs6555795	chr5:167731364	A	G	0.34	41648	0.02	0.0029	3.6
no gene found	rs55897211	chr13:46375032	T	C	0.62	41670	0.04	-0.0008	3.59
CRTC2	rs11264680	chr1:153926078	T	C	0.71	41600	0.14	0.0012	3.59
CDC5L	rs9357446	chr6:44447598	G	A	0.48	41594	0.1	0.0011	3.58
SZT2	rs839755	chr1:43856410	A	C	0.62	41678	0.23	-0.0019	3.57
GRIN1	rs56370837	chr9:140029474	G	A	0.97	41727	0.02	-0.0034	3.56
RNA5SP166	rs12643054	chr4:149523158	G	A	0.55	41622	0.06	0.0009	3.56
EFNA3	rs7534162	chr1:155065159	G	A	0.47	41652	0.04	0.0015	3.56
CTB-118N6.2	rs57557217	chr5:115917520	A	G	0.73	41743	0.06	0.0016	3.55
RP11-701B16.2	rs10140007	chr14:59951278	T	C	0.65	41594	0.02	-0.0015	3.55
HCG20	rs3094120	chr6:30731556	C	T	0.77	41742	0.12	0.0011	3.55
CTD-2015A6.2	rs6876647	chr5:81920484	G	A	0.65	41663	0.02	-0.0013	3.55
KIF6	rs4601114	chr6:39564286	A	G	0.58	41714	0.23	0.0008	3.54
CTD-2015A6.2	rs10474055	chr5:81910293	G	A	0.67	41693	0.02	-0.0013	3.54
RP11-298I3.1	rs11157931	chr14:23403193	A	C	0.39	41647	0.04	-0.0025	3.54
ZIC1	rs78155705	chr3:147227163	C	T	0.92	41600	0.06	-0.0028	3.54
RASGRP3	rs13388394	chr2:33764176	A	G	0.96	41641	0.14	0.0023	3.53
TRIOBP	rs5756813	chr22:38175477	G	T	0.37	41683	0.16	0.0063	3.53
GATAD2B	rs7414227	chr1:153848996	G	A	0.49	41722	0.41	-0.0012	3.53
ANGPT1	rs1315400	chr8:108399967	A	G	0.42	41675	0.21	-0.0015	3.52
NT5DC2	rs7614981	chr3:52566914	C	A	0.47	41569	0.23	-0.001	3.52
MAPK12	rs61748567	chr22:50685332	G	A	0.98	41569	0.74	0.0043	3.52
STRN	rs6744560	chr2:37130658	A	C	0.63	41650	0.12	0.0011	3.51
SEMA3D	rs12707697	chr7:84658047	T	G	0.79	41764	0.02	-0.0013	3.51
FOXP1	rs73093445	chr3:71542279	C	A	0.57	41705	0.21	0.0052	3.51
PTCH1	rs1805155	chr9:98238379	A	G	0.89	41770	0.1	-0.002	3.51
WARS2	rs12086	chr1:119573860	T	C	0.75	41763	0.02	0.0016	3.51
RP3-443E24.1	rs2472889	chr6:96866803	T	G	0.18	41710	0.23	-0.002	3.51
TNS1	rs55718126	chr2:218745134	C	T	0.72	41732	0.18	-0.0014	3.51
DENND1B	rs11583319	chr1:197555860	A	G	0.76	41651	0.04	0.0029	3.5
TMPOP1	rs3132616	chr6:30416456	A	G	0.86	41517	0.1	0.0019	3.5
no gene found	rs7968682	chr12:66371880	G	T	0.49	38830	0.06	0.0015	3.49
RP11-370K11.1	rs9782883	chr1:243892532	A	G	0.82	41682	0.08	0.0013	3.49
FAT4	rs1567047	chr4:126372742	G	A	0.71	41734	0.1	-0.0041	3.49
RBM23	rs34917191	chr14:23387628	T	C	0.39	41574	0.04	-0.0025	3.49
RP11-432A8.1	rs79618420	chr3:174832273	G	A	0.9	40879	0.02	0.0027	3.48
FOXL2NB	rs9809852	chr3:138696439	T	C	0.46	41679	0.14	-0.0008	3.48
DNAJC13	rs11926095	chr3:132170918	A	G	0.88	37734	0.06	-0.0021	3.48
FAM172A	rs17314727	chr5:93228046	T	C	0.77	41647	0.08	0.0013	3.48
NUCKS1	rs823110	chr1:205701078	G	C	0.58	37765	0.12	-0.0011	3.46
TEAD1	rs11022519	chr11:12888236	T	C	0.71	41699	0.04	0.0012	3.46
RN7SKP27	rs77621415	chr2:23097047	G	A	0.95	41760	0.02	0.0027	3.45
SHBG	rs6259	chr17:7536527	G	A	0.88	41760	0.47	-0.0101	3.45
AC074093.1	rs786489	chr2:145584495	G	A	0.26	41704	0.02	-0.0014	3.44
UQCC1	rs6088813	chr20:33975181	C	A	0.38	41744	0.16	0.002	3.44
DPP4	rs2160927	chr2:162891075	C	T	0.69	41700	0.08	-0.0019	3.44
NUCKS1	rs11580015	chr1:205676088	G	C	0.57	37834	0.12	-0.0011	3.44
NPHP3-AS1	rs78341897	chr3:132447137	T	G	0.85	37823	0.16	-0.0019	3.44
RP11-96H19.1	rs11837427	chr12:46862474	A	G	0.31	41592	0.08	-0.0014	3.43
RP11-740P5.3	rs10797342	chr1:2797856	C	T	0.48	41634	0.06	-0.0011	3.43
RP3-443E24.1	rs12203657	chr6:96883285	G	A	0.82	41721	0.23	0.002	3.43
PSMC3	rs2293579	chr11:47440758	G	A	0.61	41734	0.06	0.0023	3.43
LINC00243	rs3131063	chr6:30763756	G	A	0.55	41682	0.08	0.0009	3.43
NOL5BP	rs1311918	chr6:28753646	C	T	0.88	41747	0.04	0.0023	3.42
AC011286.1	rs1897464	chr2:237698676	G	A	0.23	41752	0.06	-0.0016	3.42
PTCH1	rs28457763	chr9:98260514	G	A	0.67	41695	0.12	-0.001	3.42
FAM172A	rs7721168	chr5:92969334	T	C	0.86	41709	0.14	-0.0027	3.42
HRK	rs11068224	chr12:117324967	G	A	0.92	41703	0.08	0.0034	3.41
SP1	rs10876447	chr12:53770941	G	A	0.85	41629	0.08	-0.0013	3.41
FOXD2	rs1316443	chr1:47907662	A	C	0.45	41674	0.27	-0.0009	3.41
HLA-DQA1	rs3104413	chr6:32582650	C	G	0.82	41283	0.08	-0.0012	3.41
AC092684.1	rs13002573	chr2:164915208	A	G	0.77	41559	0.04	-0.0018	3.4
DLEU7	rs7490531	chr13:51375138	C	T	0.94	41733	0.02	0.003	3.4
FAM172A	rs73135334	chr5:92947983	G	A	0.86	41576	0.23	-0.0024	3.4
ARHGEF2	rs114382761	chr1:155961103	G	A	0.97	41716	0.06	-0.0047	3.4
ANGPT1	rs6993722	chr8:108575039	G	A	0.52	41688	0.1	-0.0015	3.39
KCNK3	rs1275941	chr2:26957396	C	A	0.52	41680	0.06	0.0018	3.39
BRAP	rs3742001	chr12:112103148	C	T	0.81	41637	0.06	-0.0023	3.39
AL163953.3	rs7155306	chr14:53912523	G	A	0.79	41714	0.12	-0.0018	3.38
RP11-157E21.1	rs80091905	chr8:134867470	T	G	0.98	41784	0.02	-0.0036	3.38
DENND4B	rs1043608	chr1:153909069	G	C	0.71	41735	0.16	0.0012	3.38
MAP3K1	rs832552	chr5:56113850	G	T	0.36	41670	0.02	-0.0012	3.38
NOV	rs2279112	chr8:120429024	G	A	0.73	41361	0.23	0.0016	3.38
KCNK3	rs7584568	chr2:26945293	G	A	0.48	41716	0.04	-0.0018	3.38
TMEM50B	rs12626735	chr21:34815979	G	C	0.77	41714	0.06	0.0012	3.37
AC007091.1	rs56322714	chr7:19550836	C	T	0.85	40599	0.08	0.002	3.37
RP11-540D14.8	rs3766918	chr1:155057499	A	G	0.41	41220	0.04	0.0015	3.37
RP11-305O6.3	rs1344945	chr12:65675628	T	C	0.68	41720	0.1	-0.0016	3.36
WARS2	rs12072640	chr1:119593644	A	G	0.74	41646	0.02	0.0016	3.36
FAT4	rs1039808	chr4:126239986	C	T	0.55	41703	0.08	-0.0052	3.35
DENND1B	rs12121863	chr1:197785420	A	G	0.81	41727	0.04	0.0031	3.35
SLC35F6	rs4665904	chr2:26982600	C	T	0.6	41759	0.04	-0.0018	3.35
RP4-666O22.1	rs12143164	chr1:47974381	C	T	0.37	41669	0.25	-0.001	3.35
GPR135	rs112971523	chr14:59875162	T	C	0.94	41730	0.27	0.003	3.34
NUCKS1	rs823095	chr1:205679239	G	A	0.58	37791	0.12	-0.0011	3.34
BNIP3L	rs13258081	chr8:26360366	A	G	0.58	41681	0.02	-0.0012	3.33
MFHAS1	rs429433	chr8:8747894	A	G	0.05	41691	0.04	0.0051	3.33
KIF6	rs12528606	chr6:39581963	T	C	0.86	40651	0.16	0.0013	3.33
RP11-162P23.2	rs886205	chr12:112204427	A	G	0.82	41723	0.06	-0.0023	3.32
HCG20	rs3129975	chr6:30732054	T	C	0.77	41765	0.06	0.0011	3.32
ARHGAP21	rs77948688	chr10:24885419	C	T	0.88	41712	0.2	-0.0017	3.32
TEX10	rs10819757	chr9:103078339	A	G	0.84	41561	0.08	-0.0023	3.32
FOXO3	rs78200313	chr6:109008795	G	A	0.65	41736	0.12	-0.0028	3.32
QSER1	rs62618693	chr11:32956492	C	T	0.96	41595	0.04	-0.0045	3.32
PTCH1	rs10512248	chr9:98259703	T	G	0.67	41757	0.12	-0.001	3.32
TRIOBP	rs12628603	chr22:38119213	G	A	0.38	41225	0.16	0.0062	3.31
PPARG	rs4684859	chr3:12498401	G	A	0.58	41688	0.02	0.0014	3.31
KRTAP5-3	rs6578555	chr11:1626719	C	T	0.76	41644	0.02	-0.0012	3.3
ACAD10	rs627308	chr12:112146555	C	A	0.82	41705	0.08	-0.0023	3.3
no gene found	rs11063659	chr12:5521087	C	T	0.91	39704	0.06	-0.0021	3.29
AC005355.2	rs4559047	chr5:133848660	C	T	0.41	41623	0.25	0.0067	3.29
MIR588	rs1538171	chr6:126752884	C	G	0.54	37460	0.27	0.0013	3.29
no gene found	rs116874670	chr16:7048672	C	G	0.98	39581	0.04	-0.0038	3.29
RP11-2N1.3	rs1791316	chr18:57386303	A	G	0.63	41734	0.1	0.0009	3.29
TRPS1	rs2721942	chr8:116637744	C	T	0.4	41459	0.14	-0.0067	3.29
DPYSL5	rs502751	chr2:27111650	C	T	0.6	41689	0.04	-0.0018	3.29
no gene found	rs41272321	chr3:132338346	T	G	0.89	38947	0.06	-0.0021	3.29
FGFRL1	rs6812278	chr4:1002448	C	G	0.29	41676	0.02	0.0017	3.28
RNF213	rs67982382	chr17:78251484	T	G	0.56	41656	0.02	-0.0022	3.28
UQCC1	rs4911494	chr20:33971914	C	T	0.38	41725	0.14	0.0019	3.27
LA16c-444G7.1	rs9938961	chr16:88343597	G	A	0.74	41699	0.08	-0.0011	3.27
GDF5OS	rs224331	chr20:34022387	A	C	0.65	38054	0.04	-0.0021	3.27
XXbac-BPG254F23.7	rs3998159	chr6:32682019	A	C	0.9	41741	0.04	-0.0019	3.27
PPP2R3A	rs9814557	chr3:135720540	A	G	0.68	41765	0.35	0.0011	3.26
PTPN13	rs61750815	chr4:87666225	A	G	0.99	41765	0.06	-0.0164	3.26
VCAN	rs116274104	chr5:82810080	C	A	0.9	37432	0.04	-0.0022	3.26
SULF1	rs2704033	chr8:70399367	C	T	0.65	41681	0.06	0.0018	3.26
COL21A1	rs3857614	chr6:56111822	G	A	0.59	41659	0.12	0.0023	3.26
RHPN2	rs16967712	chr19:33498463	G	A	0.96	41754	0.04	0.0059	3.26
no gene found	rs2009782	chr13:60322662	T	C	0.63	40025	0.02	-0.0016	3.26
RN7SL680P	rs6016078	chr20:38118190	A	G	0.54	41645	0.21	-0.001	3.26
RP1-54G6.1	rs725259	chr20:37931218	G	T	0.58	41703	0.08	0.0012	3.26
RP11-361D14.2	rs6829956	chr4:145440288	C	T	0.46	41730	0.1	-0.001	3.25
USH2A	rs76979126	chr1:215806674	C	A	0.95	41728	0.14	0.0027	3.25
RP11-65E22.3	rs17184798	chr3:132127681	T	C	0.91	41681	0.08	-0.0022	3.25
FOXP1	rs56238933	chr3:71493077	C	T	0.26	41584	0.06	0.0058	3.25
RP11-428C19.5	rs11025102	chr11:19350768	G	A	0.77	40697	0.02	0.0018	3.25
AKT3	rs4132509	chr1:243943084	C	A	0.81	41686	0.08	0.0012	3.25
CPED1	rs4609139	chr7:120903815	A	T	0.64	41394	0.04	0.0011	3.25
RALGPS1	rs62580802	chr9:129779575	C	T	0.61	37553	0.1	-0.0011	3.25
PTPRA	rs6084231	chr20:2990206	C	T	0.61	41725	0.1	0.0008	3.24
RUNX2	rs1321075	chr6:45391943	T	G	0.14	41747	1.42	-0.0019	3.24
RP11-437L7.1	rs7187736	chr16:51488206	A	G	0.78	41695	0.16	0.0019	3.24
OR5V1	rs442694	chr6:29356687	G	T	0.88	41780	0.06	0.0022	3.24
PRDM6	rs72800825	chr5:122424932	A	G	0.63	41687	0.02	0.001	3.24
MTMR9	rs3808509	chr8:11163256	G	T	0.59	41725	0.08	0.0026	3.24
MAS1LP	rs2746150	chr6:29442701	C	T	0.88	41778	0.06	0.0022	3.24
TMEM110-MUSTN1	rs12487379	chr3:52895785	G	A	0.63	41745	0.14	-0.001	3.23
LINC00243	rs3131064	chr6:30763893	T	C	0.8	41724	0.1	0.0017	3.23
RP11-21F16.1	rs9916901	chr18:40238335	T	G	0.73	41013	0.06	-0.0008	3.23
RN7SKP186	rs2844657	chr6:30829522	A	G	0.78	41503	0.04	0.0014	3.23
XXbac-BPG13B8.10	rs1233491	chr6:29461730	G	C	0.88	41773	0.06	0.0022	3.22
RUNX2	rs76531618	chr6:45664559	C	T	0.91	41703	0.1	0.0021	3.22
TBK1	rs10878178	chr12:64885951	C	T	0.45	41709	0.12	0.0013	3.22
XXbac-BPG13B8.10	rs1233489	chr6:29463043	T	A	0.88	41755	0.06	0.0022	3.22
HCG20	rs3131038	chr6:30734080	G	A	0.77	41707	0.06	0.0011	3.21
RP11-444P10.1	rs4855417	chr3:69632417	T	C	0.85	41687	0.06	-0.0021	3.21
FAT4	rs2710548	chr4:126273530	C	T	0.44	41596	0.06	-0.0037	3.21
TUBB	rs3095329	chr6:30693816	A	G	0.77	41745	0.1	0.0016	3.21
CEP120	rs6595440	chr5:122718736	G	C	0.56	41292	0.25	0.0013	3.21
XXbac-BPG308K3.5	rs3118359	chr6:28793904	G	T	0.88	41691	0.04	0.0022	3.21
AP000289.6	rs6517142	chr21:34480703	G	A	0.72	41676	0.06	-0.0025	3.21
RP11-323F5.2	rs28549674	chr4:4579741	G	A	0.75	41714	0.06	0.0015	3.2
RP11-538I12.3	rs1137647	chr16:77316834	C	G	0.52	41700	0.12	0.0014	3.2
PRDM6	rs179805	chr5:122513814	C	T	0.82	41676	0.16	0.0014	3.2
TPCN2	rs2924525	chr11:68922244	C	T	0.65	37814	0.02	-0.0014	3.2
TIE1	rs3120044	chr1:43771090	G	A	0.38	41729	0.25	0.0021	3.2
LRP3	rs35713666	chr19:33674240	T	C	0.79	41441	0.04	0.0029	3.2
DENND4B	rs2252508	chr1:153913770	A	G	0.52	41728	0.31	0.0012	3.2
FAM118A	rs6007594	chr22:45728370	G	A	0.73	41712	0.04	-0.0017	3.2
no gene found	rs7002002	chr8:144997927	G	A	0.59	37009	0.12	0.0013	3.2
GATAD2B	rs4363451	chr1:153790501	C	T	0.7	41700	0.16	0.0012	3.2
RP11-21F16.1	rs8085804	chr18:40288293	C	T	0.72	41739	0.04	-0.0013	3.2
C20orf166	rs6062267	chr20:61153365	T	C	0.46	41670	0.29	-0.001	3.19
LINC00540	rs6490703	chr13:22779935	C	T	0.75	41400	0.06	-0.0028	3.19
no gene found	rs12582170	chr12:53757831	A	G	0.16	39634	0.04	0.0013	3.19
PYGB	rs2227891	chr20:25262769	G	A	0.82	41626	0.18	0.0019	3.18
DPYSL5	rs12474404	chr2:27141584	T	A	0.8	41553	0.08	-0.0022	3.18
RPS17P1	rs1233493	chr6:29458241	A	G	0.88	41724	0.04	0.0022	3.18
HLA-DRB1	rs34855541	chr6:32559825	A	G	0.82	37830	0.06	-0.0012	3.18
HCG20	rs3094121	chr6:30730960	C	T	0.77	41688	0.04	0.0011	3.18
RNU6-1029P	rs2564372	chr2:198307813	C	T	0.52	41626	0.08	-0.0014	3.18
XXbac-BPG308K3.5	rs3118357	chr6:28802149	G	A	0.88	41709	0.04	0.0022	3.17
RN7SL471P	rs3130837	chr6:28948092	G	T	0.88	41711	0.06	0.0022	3.17
CTD-2015A6.1	rs7725707	chr5:81830571	T	C	0.77	41708	0.12	-0.0011	3.17
SBF2	rs12574508	chr11:9853777	G	C	0.89	40121	0.06	-0.0038	3.17
RP11-112J1.2	rs61976311	chr14:59456583	G	A	0.94	41775	0.23	0.002	3.17
GATA3	rs3814676	chr10:8125605	T	C	0.4	41606	0.02	0.0013	3.16
FHOD3	rs61735993	chr18:34273279	C	G	0.81	41737	0.23	0.0011	3.16
L3HYPDH	rs3742646	chr14:59931697	G	A	0.95	41441	0.14	0.0023	3.16
MTCO3P1	rs9275356	chr6:32667850	C	G	0.9	41744	0.04	-0.0019	3.16
no gene found	rs73036168	chr6:169522032	T	C	0.84	38946	0.1	0.0048	3.16
FGFRL1	rs4569707	chr4:1003788	G	C	0.29	41664	0.02	0.0017	3.16
SLC39A1	rs3791186	chr1:153934303	T	C	0.56	41729	0.23	0.0012	3.16
ARHGEF11	rs6680271	chr1:156945708	C	G	0.61	41655	0.1	-0.0026	3.15
no gene found	rs6664744	chr1:156971981	T	C	0.47	38598	0.06	-0.0026	3.15
OR2B3	rs3129788	chr6:29057639	G	A	0.88	41769	0.06	0.0022	3.15
CTB-118N6.2	rs980625	chr5:115935727	G	A	0.77	41453	0.04	0.0016	3.15
SLC13A3	rs2143500	chr20:45253237	A	G	0.42	41708	0.04	0.0006	3.15
FAM172A	rs7715562	chr5:93222034	T	C	0.87	41707	0.18	-0.0028	3.14
EPB41L5	rs1034489	chr2:120885310	G	A	0.28	37850	0.04	-0.0028	3.14
MAN1B1	rs4880201	chr9:139995065	C	A	0.64	41610	0.04	0.0013	3.13
RP11-399H11.2	rs116189257	chr9:138137009	A	G	0.98	41687	0.04	-0.0096	3.13
OR2B4P	rs3130834	chr6:29248149	T	C	0.88	41675	0.06	0.0022	3.13
MACF1	rs74714233	chr1:39556983	T	C	0.9	41744	0.04	-0.0016	3.13
RP11-153K11.6	rs12571093	chr10:70019371	G	A	0.84	41783	0.02	-0.0017	3.13
no gene found	rs7117711	chr11:57838569	A	G	0.73	39835	0.06	-0.0056	3.13
RP11-493K19.3	rs73080977	chr3:50189531	G	T	0.91	41771	0.08	0.0047	3.13
RP11-92C4.3	rs77380819	chr9:101614896	C	T	0.97	41745	0.02	-0.0042	3.13
MR1	rs4652553	chr1:181026704	C	T	0.42	41693	0.16	-0.0012	3.13
HDAC9	rs1178103	chr7:18741367	T	G	0.81	41673	0.06	-0.0022	3.13
RP11-403C10.2	rs656319	chr8:9814411	A	G	0.44	41704	0.02	-0.0009	3.13
RP13-452N2.1	rs56729506	chr7:151504945	C	T	0.96	41748	0.33	0.0037	3.12
OR11A1	rs1535039	chr6:29411432	T	C	0.88	41626	0.06	0.0022	3.12
XXbac-BPG308K3.5	rs9257248	chr6:28803291	C	T	0.88	41759	0.04	0.0022	3.12
XXbac-BPG258E24.10	rs3117143	chr6:29031142	C	A	0.88	41666	0.06	0.0022	3.12
NINL	rs6115218	chr20:25566485	A	G	0.71	41742	0.64	0.0013	3.11
HCG15	rs3129791	chr6:28954293	G	A	0.88	41703	0.06	0.0022	3.11
THADA	rs10495903	chr2:43806918	C	T	0.87	41761	0.02	-0.0022	3.11
RP11-370K11.1	rs1458023	chr1:243886673	T	C	0.81	41688	0.1	0.0012	3.11
TUBB	rs3132584	chr6:30688427	G	T	0.77	41724	0.1	0.0016	3.1
SFRP1	rs13282702	chr8:41164925	A	G	0.51	41676	0.06	0.001	3.1
PLCH1	rs358748	chr3:155457386	A	G	0.67	41682	0.02	0.0013	3.09
MAML1	rs2465294	chr5:179173843	T	G	0.98	40484	0.04	0.0049	3.09
GABBR1	rs1235162	chr6:29537224	A	G	0.87	41465	0.06	0.0021	3.09
PLEKHG2	rs73033371	chr19:39908214	C	T	0.94	41761	0.08	-0.0091	3.09
SLC22A7	rs2270860	chr6:43270151	C	T	0.7	41728	0.29	-0.0014	3.09
MTCO3P1	rs9275532	chr6:32675634	C	G	0.9	41619	0.04	-0.0019	3.08
OR11A1	rs2523443	chr6:29415464	C	A	0.88	41717	0.06	0.0022	3.08
DYSF	rs6748598	chr2:71993963	C	T	0.69	41687	0.21	0.0011	3.08
GON4L	rs6695119	chr1:155739430	C	T	0.98	41766	0.06	-0.0046	3.08
XXbac-BPG13B8.10	rs1233480	chr6:29477414	C	T	0.87	41772	0.04	0.0021	3.07
PPP2R3A	rs17197552	chr3:135722264	A	G	0.68	41680	0.45	0.0011	3.07
no gene found	rs227835	chr6:44682316	T	C	0.75	38578	1.41	0.0013	3.07
CTC-436P18.3	rs34634	chr5:60513566	C	T	0.53	41707	0.1	0.001	3.07
LSINCT5	rs401130	chr5:2522563	A	G	0.46	37687	0.2	-0.0023	3.07
RP11-216N14.5	rs11583896	chr1:153768982	G	A	0.71	41744	0.2	0.0012	3.07
RNF213	rs17853989	chr17:78263486	T	C	0.79	41681	0.04	-0.0026	3.06
NOL5BP	rs1233619	chr6:28745452	G	A	0.88	41722	0.04	0.0022	3.06
DPEP1	rs116885385	chr16:89693057	C	A	0.9	41529	0.29	0.0028	3.06
BBS9	rs13246987	chr7:33424178	G	C	0.97	41719	0.02	0.004	3.06
PTCH1	rs73654567	chr9:98309513	A	G	0.89	41435	0.12	-0.002	3.06
SZT2	rs2782643	chr1:43886494	C	T	0.59	41697	0.18	-0.0018	3.06
SPTBN1	rs9677271	chr2:54699021	T	C	0.84	41635	0.39	0.0015	3.06
CEP120	rs6876883	chr5:122727026	G	A	0.56	41741	0.33	0.0012	3.06
COLEC10	rs11995824	chr8:120012700	C	G	0.45	41769	0.08	0.0013	3.05
ARID1B	rs67471130	chr6:157219164	A	G	0.76	41657	0.06	0.0021	3.05
LINC00540	rs450646	chr13:23011886	C	T	0.85	41604	0.23	-0.0083	3.05
NOL5BP	rs4324798	chr6:28776117	G	A	0.88	41771	0.04	0.0022	3.05
UQCC1	rs6060373	chr20:33914208	A	G	0.62	41771	0.14	-0.0019	3.05
SLCO1A2	rs3764042	chr12:21489626	G	A	0.68	41707	0.2	-0.0023	3.05
OR5AZ1P	rs631015	chr11:57690899	A	G	0.76	41347	0.04	-0.006	3.05
ARHGAP21	rs11815592	chr10:24994155	G	A	0.88	41727	0.23	-0.0016	3.05
PDE8A	rs11073915	chr15:85606774	G	A	0.57	41722	0.08	0.0011	3.04
GNAI2	rs2298952	chr3:50286953	G	A	0.1	41236	0.02	-0.0043	3.04
SPTBN1	rs10183043	chr2:54838859	T	G	0.79	41712	0.16	0.0013	3.04
TYRO3	rs11629490	chr15:41880342	G	A	0.79	41642	0.16	0.0016	3.04
ABCC10	rs4714680	chr6:43371565	G	T	0.51	41694	0.04	0.0011	3.03
TMEM110-MUSTN1	rs2336558	chr3:52886240	C	T	0.39	41695	0.16	0.0009	3.03
PSMC3	rs12292911	chr11:47449072	G	A	0.61	37798	0.06	0.0023	3.03
PPP1R18	rs9262143	chr6:30652781	C	T	0.86	41749	0.12	0.0019	3.03
HLA-DRB1	rs2760976	chr6:32560839	C	T	0.82	37776	0.1	-0.0012	3.03
NUCKS1	rs72750964	chr1:205675240	C	T	0.58	37798	0.1	-0.0008	3.03
LPAR1	rs576559	chr9:113642646	T	C	0.62	41597	0.08	-0.0013	3.03
MTCO3P1	rs9275334	chr6:32667107	T	C	0.9	40504	0.02	-0.0019	3.03
ENTPD2	rs7873815	chr9:139943429	G	A	0.67	41261	0.06	-0.0012	3.03
STAB1	rs13303	chr3:52558008	T	C	0.44	41545	0.27	-0.0009	3.02
FOXD2-AS1	rs2405915	chr1:47894575	C	T	0.63	41628	0.12	0.0012	3.02
XXbac-BPG27H4.8	rs2517576	chr6:30815035	G	A	0.78	41770	0.02	0.0014	3.02
no gene found	rs17302054	chr1:180857257	T	G	0.86	39146	0.02	0.002	3.02
EFNA3	rs4625273	chr1:155076043	C	T	0.49	41516	0.04	0.0026	3.02
VCL	rs2270548	chr10:75842152	G	A	0.6	41674	0.02	0.0014	3.02
FAT4	rs6847454	chr4:126238924	A	T	0.55	41457	0.08	-0.0051	3.02
KCNJ16	rs11867479	chr17:68090207	C	T	0.64	41729	0.06	-0.0016	3.02
ATAT1	rs9262132	chr6:30611350	C	A	0.86	41710	0.1	0.0019	3.02
RP11-96H19.1	rs4768717	chr12:46831561	C	T	0.3	41640	0.06	-0.0013	3.02
DENND1A	rs2808413	chr9:126155550	A	C	0.35	41708	0.02	-0.0025	3.02
ATP6AP1L	rs34464300	chr5:81733989	C	T	0.77	41233	0.12	0.0012	3.02
ZNF311	rs3130893	chr6:28980707	A	G	0.88	41697	0.06	0.0022	3.02
XXbac-BPG254F23.7	rs3957146	chr6:32681530	T	C	0.9	41764	0.04	-0.0018	3.02
RF00017	rs823105	chr1:205657570	G	A	0.56	37850	0.1	-0.0011	3.01
HRK	rs7294919	chr12:117327592	T	C	0.9	41757	0.08	0.003	3.01
CTC-575N7.1	rs13436218	chr5:129000386	T	G	0.91	41754	0.06	-0.0026	3.01
ABCC10	rs9394952	chr6:43401105	G	A	0.51	41749	0.04	0.0011	3.01
ABCC10	rs9349256	chr6:43404511	G	A	0.52	41700	0.04	0.0011	3.01
UBD	rs404240	chr6:29523957	A	G	0.88	41763	0.06	0.0022	3.01
FSIP1	rs8028503	chr15:39989140	A	G	0.14	41390	0.08	-0.0018	3
PDE4D	rs27223	chr5:59752640	C	T	0.35	41666	0.04	-0.0014	3
RP11-140K17.2	rs6938239	chr6:34683635	G	A	0.14	41740	0.12	-0.0019	3
RP1-177I10.1	rs9345124	chr6:92002569	A	C	0.82	41625	0.06	-0.0022	3
RP11-89C3.4	rs73021576	chr11:111026414	G	A	0.79	41648	0.21	0.0016	3
AC007091.1	rs2160096	chr7:19542982	C	T	0.76	41153	0.02	0.0016	3
no gene found	rs4646777	chr12:112230036	G	A	0.83	39645	0.04	-0.0018	2.99
XXbac-BPG254F23.7	rs7454108	chr6:32681483	T	C	0.9	41766	0.04	-0.0018	2.99
FBXL7	rs17602470	chr5:15737308	T	C	0.44	41599	0.02	0.0007	2.99
RP3-495K2.1	rs73034034	chr6:169480123	A	G	0.84	38077	0.1	-0.0023	2.99
RABGAP1	rs10818776	chr9:125768869	T	C	0.88	41716	0.08	-0.0035	2.99
RP13-401N8.5	rs7260957	chr20:25722462	T	C	0.82	41704	0.02	0.0015	2.99
POLD3	rs7925747	chr11:74350783	C	T	0.18	41647	0.06	0.0016	2.99
RP11-379I19.1	rs4466389	chr8:60497232	T	G	0.57	41655	0.1	-0.0014	2.99
DAAM1	rs78445564	chr14:59683086	T	C	0.96	41674	0.16	0.0023	2.99
SYT1	rs61928833	chr12:79767635	C	T	0.87	41733	0.1	-0.0017	2.98
RP11-96H19.1	rs4768725	chr12:46848478	T	C	0.3	41282	0.04	-0.0013	2.98
KCNK5	rs10456100	chr6:39183470	C	T	0.72	41663	0.02	0.0015	2.98
CTC-441N14.4	rs11241629	chr5:121522447	T	C	0.81	41750	0.04	0.0022	2.98
OR5V1	rs3749971	chr6:29342775	G	A	0.88	41738	0.06	0.0022	2.98
EFCAB5	rs12944395	chr17:28323499	A	G	0.48	41675	0.1	-0.0009	2.98
CNTN5	rs1487101	chr11:98866078	G	A	0.1	41694	0.02	-0.0017	2.98
XXbac-BPG118E17.10	rs3131934	chr6:30931844	T	C	0.83	41566	0.08	0.0015	2.98
PPP2R3A	rs9872542	chr3:135720673	T	C	0.68	41579	0.33	0.0011	2.98
ANKRD7	rs77235057	chr7:117895781	T	C	0.99	41693	0.02	0.0069	2.97
RP11-734I18.1	rs115955597	chr4:32137776	G	A	0.98	41529	0.02	-0.0037	2.97
AC010878.3	rs13404698	chr2:38009280	A	G	0.87	41657	0.02	0.004	2.97
DPYSL2	rs17055515	chr8:26471104	A	G	0.87	41577	0.04	0.0018	2.97
WWOX	rs889418	chr16:78232385	G	A	0.82	37847	0.06	-0.0037	2.97
RP11-167N4.4	rs668514	chr11:73706514	C	T	0.77	41771	0.14	-0.0057	2.97
DENND1B	rs12118913	chr1:197512404	T	C	0.77	41360	0.04	0.0028	2.97
DAAM1	rs4901919	chr14:59818864	C	A	0.39	41691	0.04	0.0014	2.97
RPSAP2	rs7775835	chr6:28678357	T	C	0.14	41710	0.04	-0.0016	2.96
OR2H4P	rs3116830	chr6:29167575	G	A	0.88	41727	0.06	0.0022	2.96
HCG20	rs3094112	chr6:30761734	T	C	0.76	41759	0.08	0.001	2.96
HRK	rs10850728	chr12:117330483	T	C	0.9	41534	0.08	0.003	2.96
UBE2G1	rs12602456	chr17:4273483	C	T	0.77	41609	0.02	0.001	2.96
COLEC10	rs2062377	chr8:120007420	T	A	0.43	41681	0.06	0.0013	2.96
BARHL2	rs1526480	chr1:91209986	T	C	0.63	41666	0.06	-0.0024	2.96
FAM108A5	rs552668	chr22:21026003	A	G	0.45	41442	0.12	-0.0061	2.96
CACNA2D2	rs11715134	chr3:50552866	G	A	0.91	41722	0.02	0.0044	2.95
FGFR4	rs1966265	chr5:176516631	G	A	0.75	41655	0.08	-0.0013	2.95
RP11-347E10.1	rs2724406	chr11:110231401	A	G	0.74	41177	0.04	-0.003	2.95
MICAL3	rs439231	chr22:18319179	C	T	0.71	41626	0.02	0.001	2.95
ERI1	rs12334460	chr8:8979689	T	C	0.64	41714	0.08	-0.0013	2.95
EIF4G3	rs10753506	chr1:21141022	A	G	0.4	41347	0.59	0.0019	2.95
ENTPD6	rs2179638	chr20:25205031	C	G	0.82	41764	0.21	0.0018	2.95
UBDP1	rs2746149	chr6:29435355	T	C	0.88	41757	0.04	0.0021	2.95
SHBG	rs727428	chr17:7537792	T	C	0.45	41709	0.18	0.0064	2.95
FGFRL1	rs6855233	chr4:1002125	C	T	0.29	41746	0.02	0.0017	2.95
C16orf95	rs1966575	chr16:87274927	A	G	0.69	41682	0.06	-0.0018	2.95
CEP120	rs1582931	chr5:122657199	G	A	0.52	39310	0.39	0.0013	2.95
UQCC1	rs6060369	chr20:33907161	T	C	0.62	41774	0.14	0.0061	2.94
RN7SL353P	rs3129973	chr6:30721143	C	T	0.85	41737	0.1	0.0018	2.94
PBLD	rs7912806	chr10:70056335	A	C	0.22	41691	0.02	0.0015	2.94
SETD9	rs832534	chr5:56213672	G	A	0.36	41728	0.02	-0.0012	2.94
RP11-497D6.4	rs60950896	chr6:147243589	G	A	0.98	41785	0.02	-0.0033	2.93
UBQLN1P	rs3094054	chr6:30333505	G	T	0.86	41705	0.1	0.0019	2.93
ACAD10	rs6490294	chr12:112190438	C	A	0.82	41721	0.06	-0.0022	2.93
TSPAN10	rs6565616	chr17:79612161	C	T	0.65	41746	0.04	-0.0011	2.93
RPSAP2	rs1233579	chr6:28712663	A	G	0.88	40881	0.04	0.0022	2.93
ALCAM	rs10933807	chr3:104784330	C	T	0.5	41577	0.2	-0.0012	2.93
ROBO2	rs9839604	chr3:77248126	A	C	0.55	41582	0.04	0.0009	2.93
HLA-DQA1	rs6931277	chr6:32583357	A	T	0.82	40628	0.06	-0.0011	2.93
CCDC6	rs7908456	chr10:61535106	T	G	0.85	41723	0.14	0.003	2.93
XXbac-BPG308K3.6	rs3132392	chr6:28838629	T	C	0.88	41753	0.04	0.0022	2.92
GCC2	rs3820957	chr2:109065919	T	C	0.61	41656	0.12	-0.0011	2.92
STIL	rs6588196	chr1:47743490	C	T	0.67	41739	0.08	-0.0013	2.92
CTC-436P18.3	rs2055375	chr5:60531220	T	G	0.52	37818	0.1	0.0011	2.92
C6orf100	rs3130845	chr6:28923367	A	G	0.88	41678	0.06	0.0022	2.92
AC016682.1	rs330609	chr2:150985765	G	T	0.48	41663	0.04	-0.0023	2.91
C6orf136	rs9262135	chr6:30618906	A	G	0.86	41755	0.1	0.0018	2.91
TIE1	rs2282226	chr1:43774878	C	T	0.62	41593	0.2	-0.0021	2.91
FAM175B	rs2930796	chr10:126485684	A	G	0.77	41606	0.12	-0.0015	2.91
PYGB	rs2228976	chr20:25259006	G	T	0.82	41740	0.14	0.0018	2.91
SLC7A9	rs56364109	chr19:33355892	G	A	0.94	41733	0.04	-0.0053	2.91
RP11-81K2.2	rs1035050	chr17:47564012	T	C	0.58	41672	0.02	-0.0013	2.91
GART	rs8971	chr21:34883618	T	C	0.77	41746	0.06	0.0012	2.9
DNAJB13	rs622064	chr11:73672574	C	A	0.78	41692	0.12	-0.0059	2.9
CTC-325J23.3	rs12517451	chr5:79920073	C	T	0.76	40623	0.12	-0.0015	2.9
COL5A2	rs7423973	chr2:189916513	T	C	0.19	41278	0.02	0.0014	2.9
LA16c-444G7.1	rs9938149	chr16:88331640	C	A	0.37	41729	0.08	0.0009	2.9
RPSAP2	rs9393929	chr6:28696063	A	C	0.12	41575	0.04	-0.0021	2.89
CEP120	rs1047440	chr5:122681834	C	T	0.56	41733	0.27	0.0013	2.89
GNL1	rs3130247	chr6:30515043	T	C	0.86	41746	0.12	0.0018	2.89
MFSD13A	rs11191294	chr10:104225837	T	G	0.65	41742	0.06	0.0014	2.89
SLC39A11	rs72850948	chr17:70993397	C	T	0.95	41777	0.02	0.0035	2.89
PRTG	rs12373006	chr15:55968539	G	A	0.75	41194	0.04	0.0054	2.89
RP11-175P19.2	rs56002867	chr3:193299226	C	T	0.92	41555	0.02	-0.0031	2.89
CELF1	rs6485758	chr11:47530024	G	A	0.7	37833	0.12	0.0016	2.89
SLC39A8	rs112519623	chr4:103184239	G	A	0.98	41662	0.02	-0.0046	2.89
no gene found	rs2628166	chr17:28113123	T	C	0.47	39952	0.06	-0.001	2.89
DNAJC13	rs76381165	chr3:132185652	C	T	0.89	37369	0.04	-0.0015	2.88
THADA	rs1158411	chr2:43793725	G	A	0.69	41706	0.02	0.0011	2.88
KIAA1462	rs2185724	chr10:30316208	T	C	0.58	41660	0.02	-0.0016	2.88
OR5V1	rs9257793	chr6:29335154	T	C	0.87	41687	0.04	0.0021	2.88
BUD13	rs117214807	chr11:116639335	T	A	0.99	41670	0.02	-0.0046	2.87
C6orf106	rs2814993	chr6:34618893	G	A	0.86	41744	0.12	0.0019	2.87
PDE7B	rs12202840	chr6:136280015	G	A	0.63	41716	0.1	-0.0009	2.87
AC090505.6	rs62291028	chr3:194504999	C	T	0.87	41696	0.1	0.0016	2.87
MAGI1	rs28472955	chr3:66043102	T	G	0.69	41625	0.04	-0.0009	2.86
RP11-87M1.1	rs116898070	chr9:7534295	G	A	0.99	41767	0.04	0.0093	2.86
TNFSF12	rs78002826	chr17:7447636	C	T	0.89	37848	0.14	-0.0013	2.86
ITPR3	rs72882047	chr6:33628307	T	C	0.96	41732	0.02	-0.0023	2.86
RP11-1141N12.1	rs73319330	chr14:87626586	C	T	0.91	41738	0.02	-0.0016	2.86
LRRC71	rs822431	chr1:156902281	T	G	0.84	41744	0.04	-0.0035	2.86
MIR5580	rs4444235	chr14:54410919	T	C	0.54	41622	0.12	-0.0022	2.86
LPAR1	rs10980683	chr9:113753524	T	C	0.57	41688	0.25	-0.0013	2.86
RP11-1079K10.3	rs16948048	chr17:47440466	A	G	0.64	41724	0.02	-0.0008	2.86
PTPN1	rs932420	chr20:49133069	A	G	0.53	41681	0.06	0.0008	2.85
PALLD	rs17542654	chr4:169685036	C	T	0.81	41716	0.2	-0.0057	2.85
PGPEP1	rs12459368	chr19:18459377	A	G	0.73	41680	0.02	0.0013	2.85
no gene found	rs3779354	chr7:99052428	T	C	0.93	39872	0.1	0.0024	2.85
ATXN2	rs657197	chr12:111965658	C	A	0.78	41682	0.06	-0.0021	2.84
CAMTA1	rs12735232	chr1:6867842	T	C	0.84	41650	0.08	0.0018	2.84
ACVR2A	rs723681	chr2:148668509	C	T	0.71	37836	0.08	-0.0025	2.84
XXbac-BPG254F23.7	rs9275599	chr6:32682429	C	T	0.9	41775	0.06	-0.0019	2.84
RP1-281H8.3	rs17732745	chr6:149815782	G	A	0.85	40540	0.04	-0.0033	2.84
COLEC10	rs6469804	chr8:120044829	G	A	0.44	41737	0.1	0.0012	2.84
UNC5C	rs4699413	chr4:96161724	G	A	0.65	41570	0.04	0.0009	2.83
XXbac-BPG308K3.6	rs3132390	chr6:28832788	A	G	0.88	41760	0.04	0.0021	2.83
LINC02915	rs1371964	chr15:39598016	A	G	0.65	41672	0.06	0.0016	2.83
C6orf106	rs3800461	chr6:34616322	G	C	0.89	41708	0.06	0.0041	2.83
WWC1	rs78363711	chr5:167709736	G	C	0.83	41557	0.04	0.0031	2.83
SLCO1A2	rs4148978	chr12:21488675	C	T	0.68	41551	0.14	-0.0022	2.82
LZTFL1	rs17765088	chr3:45943595	C	G	0.88	41660	0.31	0.0022	2.82
RP1-177I10.1	rs1884257	chr6:91995736	T	G	0.9	41711	0.04	-0.0028	2.82
PRDM7	rs11643796	chr16:90149733	A	G	0.09	41362	0.25	-0.0031	2.82
OR5BD1P	rs10896663	chr11:57705868	T	C	0.76	41653	0.04	-0.0059	2.82
ZC3H12D	rs7747354	chr6:149795342	C	T	0.73	41726	0.04	-0.0029	2.82
C4orf45	rs2881653	chr4:159853900	G	A	0.33	40843	0.06	-0.0011	2.82
GLI3	rs17707253	chr7:42025704	G	A	0.69	41448	0.12	0.001	2.82
ACKR3	rs896543	chr2:237509207	G	A	0.8	41707	0.04	0.0016	2.82
RF00017	rs1172198	chr1:205662718	G	A	0.56	37832	0.06	-0.0008	2.81
MTHFSD	rs3829533	chr16:86575737	C	T	0.89	41754	0.02	-0.0018	2.81
DNAJC28	rs13048414	chr21:34859343	G	A	0.77	41642	0.02	0.0012	2.81
RP11-320N7.1	rs1978312	chr12:4266078	T	C	0.06	41617	0.1	0.0032	2.81
GCC2	rs10203795	chr2:109055717	C	T	0.6	41696	0.1	-0.0011	2.81
SZT2	rs2027130	chr1:43906896	A	G	0.59	41471	0.18	-0.0018	2.81
FAM83C	rs2425052	chr20:33880729	A	C	0.56	41738	0.1	0.0053	2.81
TTC28	rs138685	chr22:28469630	A	G	0.48	41642	0.1	-0.0007	2.81
NCKAP5	rs56284623	chr2:133489601	A	G	0.73	41689	0.02	0.0013	2.81
RREB1	rs2842895	chr6:7106316	G	C	0.45	41703	0.02	-0.0012	2.81
COL18A1	rs2838923	chr21:46846944	A	G	0.71	41720	0.06	0.0012	2.81
LINC00476	rs700965	chr9:98511138	T	C	0.33	41659	0.06	-0.0012	2.81
NGEF	rs778350	chr2:233803208	T	C	0.71	41668	0.04	-0.0007	2.8
FAM182B	rs61117562	chr20:25849847	G	A	0.82	41720	0.04	0.0018	2.8
CHSY1	rs8032256	chr15:101794473	G	C	0.84	41522	0.18	0.0068	2.8
VCAN	rs13178671	chr5:82878221	A	G	0.87	41667	0.37	0.0013	2.8
AC106786.1	rs730359	chr5:122423702	T	C	0.64	41714	0.06	0.001	2.8
RN7SKP186	rs2844659	chr6:30824532	C	T	0.78	41716	0.02	0.0014	2.8
MSANTD3	rs10819772	chr9:103168023	A	G	0.81	41700	0.04	-0.002	2.8
SPIRE2	rs75131517	chr16:89932046	G	A	0.9	41768	0.21	0.0015	2.8
FAM172A	rs17312456	chr5:93043907	A	G	0.87	41753	0.12	-0.0027	2.8
SSH2	rs4595850	chr17:28206326	C	T	0.53	41717	0.06	0.0009	2.79
NOL5BP	rs3131343	chr6:28775564	G	A	0.88	41736	0.04	0.0022	2.79
BICC1	rs7905025	chr10:60376990	A	G	0.53	41665	0.1	-0.0022	2.79
RPSAP2	rs6908726	chr6:28671343	G	C	0.12	41599	0.04	-0.0021	2.78
RP1-54G6.1	rs11697073	chr20:37967464	C	G	0.66	37800	0.12	0.001	2.78
OR5V1	rs9257805	chr6:29346329	A	G	0.86	41671	0.04	0.002	2.78
COL26A1	rs11523200	chr7:101050603	T	C	0.77	41731	0.06	0.0015	2.77
HCG27	rs3132510	chr6:31172151	T	C	0.87	41715	0.02	0.0019	2.77
CCDC91	rs10843098	chr12:28269642	G	A	0.42	41733	0.08	0.0012	2.77
no gene found	rs79703066	chr2:111598366	G	A	0.33	41589	0.23	0.0018	2.77
ECM1	rs13294	chr1:150484987	G	A	0.6	41695	0.06	-0.0012	2.77
CPED1	rs78562306	chr7:120926760	A	C	0.85	41717	0.04	0.0021	2.77
SPATA33	rs117418297	chr16:89735071	C	T	0.91	41640	0.23	0.002	2.77
PPP1R18	rs138394556	chr6:30652782	G	A	0.86	41324	0.1	0.0018	2.76
CCDC36	rs13068038	chr3:49294250	C	A	0.89	41773	0.04	0.0011	2.76
SBF2	rs35815123	chr11:10119764	G	A	0.82	41728	0.04	-0.0033	2.76
PPFIA1	rs61597492	chr11:70101262	G	T	0.93	41769	0.08	-0.0097	2.76
TCF4	rs1261114	chr18:52938369	G	A	0.62	41705	0.02	0.0009	2.76
LA16c-444G7.1	rs12930983	chr16:88367313	T	C	0.7	41542	0.04	-0.001	2.76
RP11-54A4.2	rs41317515	chr1:150526044	G	C	0.47	41296	0.1	0.0017	2.76
RP11-495L19.1	rs156396	chr9:23529626	A	C	0.56	41681	0.02	0.0012	2.76
SLC22A7	rs56401710	chr6:43269180	C	A	0.4	41672	0.12	0.0011	2.75
LINC02915	rs59402905	chr15:39344232	T	C	0.98	41387	0.02	-0.0036	2.75
RN7SL680P	rs1884371	chr20:38152841	G	C	0.45	41677	0.06	0.0009	2.75
ZIC4	rs2279830	chr3:147105790	T	C	0.39	41722	0.02	0.0014	2.75
LIPJ	rs75664031	chr10:90361418	T	G	0.96	41637	0.02	0.0021	2.75
UBE2F	rs1446926	chr2:238850459	G	A	0.48	41699	0.06	-0.002	2.75
ATXN2	rs1029388	chr12:111926901	T	C	0.78	41695	0.06	-0.002	2.74
NEUROG2	rs116836043	chr4:113432037	G	A	0.98	41770	0.04	-0.0112	2.74
RP5-936J12.1	rs12145937	chr1:103166038	T	C	0.9	41632	0.02	-0.0044	2.74
POLD3	rs7113533	chr11:74284271	A	G	0.18	41653	0.06	0.0016	2.74
TRIM27	rs3118361	chr6:28898287	C	T	0.89	41735	0.04	0.0022	2.73
C2CD3	rs826058	chr11:73796917	C	T	0.71	41712	0.1	-0.0053	2.73
RF00019	rs62059794	chr17:7439270	G	A	0.88	37846	0.12	-0.0012	2.73
RP11-753G20.1	rs4273712	chr6:126964510	A	G	0.73	41746	0.14	-0.0019	2.73
TFPI	rs3755248	chr2:188370232	T	C	0.69	41699	0.04	-0.0017	2.73
DDR1	rs1264319	chr6:30862423	C	T	0.78	41730	0.02	0.0014	2.73
NUDC	rs11581460	chr1:27242009	G	A	0.62	41738	0.02	0.0012	2.73
RP11-298I3.3	rs3751498	chr14:23476026	C	A	0.61	41722	0.04	0.0027	2.73
MIPOL1	rs12889278	chr14:37677338	A	G	0.93	41726	0.02	0.0029	2.73
DPYSL2	rs6997659	chr8:26407614	G	A	0.56	41263	0.02	0.0011	2.73
no gene found	rs41269955	chr6:32608269	G	A	0.81	35391	0.08	-0.0012	2.73
AGMO	rs7786262	chr7:15607494	A	G	0.88	41699	0.02	0.0017	2.72
RP11-230G5.2	rs10784482	chr12:65991966	T	C	0.16	41631	0.02	-0.0014	2.72
RP11-110J1.3	rs11264612	chr1:157046852	T	G	0.64	41675	0.1	-0.0014	2.72
LIMCH1	rs35954574	chr4:41339734	A	G	0.91	41700	0.08	0.003	2.72
RP11-775B15.2	rs2071518	chr8:120435812	C	T	0.73	41748	0.25	-0.0012	2.72
UAP1L1	rs80074325	chr9:139969400	G	T	0.96	41662	0.04	0.0029	2.72
CCDC91	rs10843095	chr12:28255797	A	G	0.66	37834	0.23	0.0017	2.72
THADA	rs12471686	chr2:43831083	T	C	0.87	41728	0.02	-0.0021	2.72
FGF2	rs6534365	chr4:123785448	C	T	0.65	41614	0.06	-0.0012	2.72
USMG5	rs7911488	chr10:105154089	A	G	0.68	41717	0.08	-0.0013	2.72
AC012065.4	rs342092	chr2:20697925	T	C	0.71	41670	0.02	0.001	2.72
TNFSF13	rs11552708	chr17:7462555	G	A	0.87	41049	0.2	-0.0024	2.72
CTC-504A5.1	rs10053899	chr5:116759602	C	T	0.65	41497	0.08	-0.0012	2.72
RP11-133F8.2	rs10054127	chr5:91896008	G	C	0.64	41298	0.06	0.0008	2.72
RP4-660B20.1	rs1149927	chr10:9191149	T	C	0.54	41702	0.1	0.001	2.71
NOL5BP	rs7767099	chr6:28768698	C	T	0.88	41751	0.04	0.0022	2.71
no gene found	rs818493	chr7:16780288	T	C	0.96	40034	0.02	0.0017	2.71
HLA-DQB1	rs9275184	chr6:32654714	T	C	0.9	41100	0.04	-0.0018	2.71
NTF3	rs9888338	chr12:5548301	C	T	0.23	41709	0.02	0.0013	2.71
AC133680.1	rs6550912	chr3:24843061	T	C	0.4	37772	0.02	0.001	2.71
RP4-760C5.3	rs6115461	chr20:25970765	G	A	0.82	41695	0.04	0.0018	2.71
HCG14	rs3130838	chr6:28866528	T	C	0.88	41752	0.06	0.0021	2.71
CFAP161	rs7177245	chr15:81306377	A	G	0.81	41671	0.02	-0.0032	2.7
RP11-319E16.1	rs7970351	chr12:5320806	G	A	0.71	41489	0.08	0.0012	2.7
RP4-773N10.6	rs12116477	chr1:110636625	G	A	0.65	41665	0.1	-0.0017	2.7
AMZ1	rs10257934	chr7:2749790	G	T	0.28	41580	0.23	0.0064	2.7
AC007319.1	rs840584	chr2:188186079	A	G	0.33	41725	0.16	0.0017	2.7
DSCC1	rs1055130	chr8:120847188	T	C	0.31	41711	0.02	-0.0009	2.7
AKT3	rs7552659	chr1:243983723	T	C	0.33	41585	0.08	-0.001	2.69
RP11-167B3.3	rs12442553	chr15:98907097	C	T	0.97	41732	0.02	-0.0041	2.69
AMPD3	rs11042811	chr11:10473889	C	T	0.54	40940	0.29	0.0007	2.69
KDM2B	rs11065575	chr12:121871006	A	C	0.61	41691	0.23	0.0026	2.69
RP11-1E4.1	rs560638	chr8:9882767	A	G	0.45	41523	0.02	-0.0009	2.69
CENPK	rs9790869	chr5:64858580	G	T	0.66	41600	0.1	0.0013	2.69
RP11-2F20.1	rs2403886	chr11:24088986	A	G	0.47	41672	0.04	-0.0009	2.69
MIER3	rs2662024	chr5:56257515	T	C	0.63	41709	0.02	0.0012	2.69
EFHB	rs17180771	chr3:19975139	C	T	0.75	41716	0.06	-0.0009	2.69
C6orf38	rs13194504	chr6:28630691	G	A	0.89	41679	0.04	0.0022	2.69
ABCF1	rs3132610	chr6:30544401	A	G	0.85	41727	0.06	0.0018	2.68
EFCAB5	rs9897794	chr17:28296327	T	G	0.53	41482	0.1	0.0009	2.68
ATP1B2	rs72829446	chr17:7552123	C	T	0.89	41756	0.23	-0.0025	2.68
IP6K2	rs11708786	chr3:48752654	C	T	0.88	41736	0.02	0.0011	2.68
RP11-447D11.2	rs2276853	chr3:47282303	G	A	0.4	41563	0.02	0.0015	2.68
HDAC9	rs17349860	chr7:18868031	C	T	0.67	41641	0.12	-0.002	2.68
RP11-65F13.3	rs11959119	chr5:92937146	A	T	0.86	41676	0.18	-0.0023	2.68
FBXL7	rs1909722	chr5:15756955	G	A	0.45	41487	0.02	0.0007	2.68
RP11-65F13.2	rs893547	chr5:92776972	C	T	0.83	41560	0.1	-0.0016	2.68
FRMD4B	rs12492375	chr3:69474502	C	T	0.69	41700	0.04	-0.0012	2.68
ICA1L	rs934287	chr2:203708307	A	G	0.18	41735	0.04	-0.0014	2.68
AC083874.3	rs10488451	chr7:134405310	C	T	0.68	41542	0.06	-0.001	2.67
RP11-307P5.1	rs2294804	chr6:148162214	T	C	0.99	41747	0.02	0.0087	2.67
RAB29	rs708725	chr1:205744138	G	T	0.58	41687	0.08	-0.0008	2.67
XXbac-BPG118E17.10	rs3131783	chr6:30932068	G	A	0.82	41770	0.06	0.0015	2.67
RP11-25I15.3	rs7302231	chr12:43091672	A	G	0.88	41712	0.04	-0.002	2.67
THADA	rs1873555	chr2:43779665	T	C	0.67	41654	0.02	0.001	2.67
MRVI1	rs12363422	chr11:10697390	T	C	0.6	41686	0.02	-0.0014	2.66
EIF4G3	rs4654887	chr1:21234923	C	T	0.6	41493	0.25	-0.0015	2.66
RF00017	rs823101	chr1:205667006	T	C	0.56	37789	0.06	-0.0008	2.66
ACAD10	rs666951	chr12:112136583	C	A	0.82	41640	0.06	-0.0017	2.66
RP11-403C10.2	rs591346	chr8:9818065	C	T	0.49	41640	0.04	-0.0009	2.66
WNT3	rs62074125	chr17:44852612	A	C	0.74	41709	0.1	0.0011	2.66
SLC39A13	rs61897432	chr11:47431703	A	G	0.86	41688	0.04	-0.0018	2.66
OR7E160P	rs4841682	chr8:11894853	A	G	0.46	40907	0.08	0.0009	2.66
RNF34	rs951498	chr12:121865865	C	T	0.61	41693	0.23	0.0026	2.66
MYPN	rs74769472	chr10:69946002	C	A	0.79	41649	0.04	-0.0012	2.66
FHOD3	rs16968192	chr18:34282579	C	A	0.81	41717	0.33	0.0011	2.66
RP11-12J10.3	rs1006368	chr10:126346603	C	T	0.89	41671	0.21	0.0014	2.65
PALLD	rs1542869	chr4:169717641	T	C	0.08	41753	0.35	0.0038	2.65
XKR6	rs2409685	chr8:10909193	C	A	0.42	41680	0.04	-0.0009	2.65
COL26A1	rs62465642	chr7:101057493	A	C	0.77	41684	0.04	0.0014	2.65
RP11-595B24.1	rs7229372	chr18:19586825	G	A	0.81	41715	0.04	-0.0033	2.65
GATA4	rs2898295	chr8:11595969	G	A	0.52	41636	0.08	-0.0011	2.65
AP000696.2	rs8127136	chr21:38034172	C	T	0.6	41680	0.02	-0.0009	2.65
MICC	rs3094035	chr6:30363136	G	T	0.86	41758	0.1	0.0016	2.65
VWA5B2	rs9821445	chr3:183937619	T	C	0.85	41694	0.49	0.0011	2.65
DST	rs13191084	chr6:56740504	T	C	0.81	41703	0.04	0.0017	2.64
UBE2G1	rs68089023	chr17:4266739	A	C	0.69	41630	0.02	0.0009	2.64
HLA-DRB1	rs35265698	chr6:32561334	C	G	0.82	37716	0.04	-0.0011	2.64
HCP5	rs2844502	chr6:31445216	G	A	0.66	41719	0.06	0.0012	2.64
RP11-428L9.2	rs1149911	chr10:9068164	T	G	0.77	41703	0.08	-0.0015	2.64
RP11-335L9.1	rs6766914	chr3:177322867	T	C	0.41	41647	0.12	0.0011	2.64
MAPKAPK5	rs4767068	chr12:112281013	A	G	0.82	41725	0.08	-0.0017	2.64
KCNK2	rs1377177	chr1:215221273	T	C	0.63	37819	0.1	0.0014	2.64
RP11-530C5.1	rs2463107	chr12:80093317	A	C	0.82	41728	0.04	-0.0021	2.64
HLA-DQA1	rs642093	chr6:32582075	G	A	0.76	41718	0.02	0.0016	2.64
COLEC10	rs6993813	chr8:120052238	T	C	0.46	41754	0.08	0.0012	2.63
UNC5C	rs35779969	chr4:96165594	A	G	0.68	41707	0.02	0.0009	2.63
CTD-2218K11.2	rs355281	chr5:82002743	G	A	0.17	41681	0.1	0.0068	2.63
TMEM106B	rs3173615	chr7:12269417	C	G	0.58	41749	0.04	0.0017	2.63
RP11-12J10.3	rs4962696	chr10:126445630	A	G	0.26	41512	0.16	0.0015	2.63
ASAP1	rs12676836	chr8:131224976	T	C	0.79	41583	0.02	0.0031	2.63
PRDM5	rs79458525	chr4:121626142	G	C	0.97	41745	0.02	-0.0026	2.63
RPRD2	rs6662108	chr1:150420541	C	A	0.61	41675	0.08	-0.0012	2.63
RP11-1082A3.1	rs75731779	chr14:98926966	G	T	0.99	41749	0.02	-0.0063	2.63
LINC00243	rs1264376	chr6:30765579	C	A	0.83	41767	0.1	0.0017	2.63
NCRNA00111	rs77518471	chr21:43100372	C	T	0.99	41778	0.08	-0.0038	2.63
RP11-237P21.1	rs9819988	chr3:135624570	T	C	0.67	41672	0.21	0.0008	2.63
ALX1	rs35924660	chr12:85666624	G	A	0.87	41676	0.04	-0.0018	2.63
DEFB134	rs58602899	chr8:11848833	G	T	0.52	40865	0.06	0.0025	2.63
EIF4G3	rs61779075	chr1:21417027	T	C	0.6	40704	0.16	-0.0017	2.63
POLD3	rs9651763	chr11:74365739	T	G	0.18	41694	0.06	0.0016	2.63
VARS2	rs1264304	chr6:30882415	C	T	0.85	41687	0.06	0.0018	2.63
WDR88	rs10422125	chr19:33663189	T	G	0.89	41713	0.04	0.0036	2.62
XKR6	rs12679529	chr8:10803465	T	C	0.43	41679	0.04	-0.0009	2.62
RP11-90C4.1	rs1849680	chr1:56161430	G	A	0.78	41727	0.06	0.0022	2.62
RP11-92C4.3	rs1358952	chr9:101618476	G	A	0.33	41704	0.08	0.0013	2.62
HLA-DRB9	rs4410767	chr6:32448129	T	C	0.54	41667	0.06	-0.002	2.62
LPAR1	rs474585	chr9:113607082	A	G	0.77	41697	0.33	-0.0021	2.61
UBQLN1P	rs3129818	chr6:30342966	G	T	0.86	41747	0.08	0.0016	2.61
MR1	rs3856064	chr1:181031212	C	T	0.43	41731	0.06	-0.0011	2.61
no gene found	rs11929364	chr3:320201	A	C	0.93	39849	0.02	0.0023	2.61
CYP20A1	rs72938315	chr2:204121063	C	G	0.86	41755	0.16	0.0019	2.61
RN7SKP229	rs4651117	chr1:181888775	A	C	0.78	40569	0.02	0.0017	2.61
RP3-410C9.1	rs845779	chr20:26167980	T	C	0.33	41686	0.25	0.0012	2.6
BSN	rs56116382	chr3:49606188	A	C	0.82	41622	0.08	-0.0019	2.6
KCNA5	rs17720767	chr12:5220816	T	C	0.8	41671	0.06	-0.0014	2.6
WWC1	rs62385600	chr5:167707858	C	T	0.77	41718	0.04	0.0027	2.6
ACTR1A	rs2296583	chr10:104244322	T	G	0.65	41619	0.04	0.0014	2.6
NTF3	rs17784533	chr12:5550738	G	A	0.89	41727	0.02	-0.0017	2.59
ZIC1	rs12630408	chr3:147175324	T	C	0.86	41719	0.06	-0.002	2.59
EBF3	rs12264251	chr10:131770620	G	A	0.72	41665	0.02	-0.001	2.59
KIAA0825	rs17376456	chr5:93557702	A	G	0.87	41742	0.14	-0.0027	2.59
AC007381.2	rs2540917	chr2:60608759	T	C	0.6	41689	0.04	-0.001	2.59
IP6K1	rs7372966	chr3:49788969	T	C	0.49	41672	0.08	-0.0033	2.59
SLF1	rs6891545	chr5:93987532	C	A	0.78	41246	0.04	-0.0015	2.59
NECAB2	rs117363017	chr16:84013349	G	A	0.93	41719	0.02	-0.0017	2.58
JMJD1C	rs12773283	chr10:65058224	C	T	0.15	41751	0.02	0.0018	2.58
DDR1	rs1264322	chr6:30857894	G	A	0.85	41778	0.06	0.0018	2.58
no gene found	rs17310472	chr11:73759619	T	C	0.84	36404	0.06	-0.007	2.58
RP11-507P23.3	rs4319434	chr10:50345140	A	G	0.4	41647	0.02	-0.0009	2.58
IFNAR1	rs62226373	chr21:34744902	G	A	0.8	41473	0.04	0.0012	2.58
RP11-385N23.1	rs2892445	chr10:7578527	C	T	0.66	41703	0.02	0.001	2.58
RP11-89K21.1	rs528301	chr2:45154908	G	A	0.44	41701	0.04	0.0012	2.58
ASB2	rs11844555	chr14:94425703	A	G	0.55	41423	0.02	0.0015	2.58
RP4-660B20.1	rs9424040	chr10:9174790	T	C	0.61	41659	0.06	-0.001	2.58
WNT3	rs11650531	chr17:44873995	T	C	0.75	41678	0.12	0.0011	2.58
EIF2AK3	rs13045	chr2:88895123	T	C	0.34	41723	0.02	0.0007	2.58
LINC00540	rs9316969	chr13:22978753	T	C	0.27	41718	0.06	0.001	2.58
PLEKHG1	rs6557088	chr6:151041385	C	T	0.57	37647	0.18	-0.002	2.58
TNFRSF11B	rs4355801	chr8:119923873	A	G	0.54	41585	0.21	-0.0012	2.57
GRIN1	rs1140125	chr9:140024083	C	A	0.63	41566	0.04	-0.0012	2.57
RP11-1079K10.3	rs12937634	chr17:47444442	T	C	0.54	40548	0.04	-0.0008	2.57
RP4-799D16.1	rs311480	chr1:25408928	C	G	0.49	41702	0.02	0.001	2.57
MADD	rs11039182	chr11:47346723	T	C	0.73	41738	0.02	0.0025	2.57
no gene found	rs72650452	chr8:61617849	C	T	0.86	39906	0.02	0.0021	2.57
BICC1	rs12569553	chr10:60392578	C	T	0.84	41643	0.02	0.0029	2.57
LYPD6B	rs11688597	chr2:149958933	T	C	0.74	41614	0.04	-0.0014	2.56
SGTB	rs13190020	chr5:65012526	G	A	0.65	41637	0.06	0.0008	2.56
RP11-233H19.2	rs9535503	chr13:51420354	C	T	0.96	41708	0.02	0.0032	2.56
TRAPPC13	rs16894141	chr5:64926553	G	C	0.66	40494	0.1	0.002	2.56
WIF1	rs6581601	chr12:65454051	T	C	0.37	41630	0.06	0.0015	2.56
RP11-349A22.5	rs6573198	chr14:58759762	G	A	0.28	41683	0.04	0.0022	2.56
SEM1	rs62470043	chr7:96129119	A	G	0.87	41760	0.1	0.002	2.56
MADD	rs10501320	chr11:47293799	G	C	0.74	41721	0.02	0.0025	2.56
RP11-437L7.1	rs12325192	chr16:51488129	C	T	0.8	41674	0.16	-0.0012	2.56
MSRB3	rs10506525	chr12:65783378	T	C	0.37	41708	0.04	-0.0024	2.56
CCDC124	rs11880147	chr19:18042945	A	G	0.8	41754	0.02	-0.0014	2.56
MTMR9	rs2251473	chr8:11177126	C	A	0.55	41678	0.04	0.0024	2.56
PDE8A	rs8037886	chr15:85686764	C	A	0.3	37571	0.12	-0.0064	2.56
UNC5C	rs2276322	chr4:96127869	T	G	0.33	37816	0.02	-0.001	2.56
LEMD3	rs6581617	chr12:65592085	A	C	0.41	41545	0.02	0.0015	2.56
RP11-96H19.1	rs4074773	chr12:46919181	T	C	0.43	41746	0.04	-0.0012	2.56
CCDC91	rs7305286	chr12:28282047	A	G	0.7	37786	0.16	0.0051	2.56
LINC00243	rs3130641	chr6:30764081	C	T	0.85	41759	0.08	0.0017	2.56
RP11-216N14.7	rs4540690	chr1:153825208	A	G	0.48	41425	0.23	-0.0011	2.56
MIR8062	rs6055000	chr20:7409451	T	C	0.8	41729	0.02	0.0013	2.55
TRAIP	rs695238	chr3:49869158	A	C	0.51	41406	0.1	0.0015	2.55
HCG20	rs3131050	chr6:30760025	T	C	0.85	41729	0.08	0.0017	2.55
UBQLN1P	rs3129812	chr6:30337974	G	A	0.87	41744	0.06	0.0019	2.55
ECE1	rs1609558	chr1:21525228	T	C	0.54	40278	0.39	-0.0012	2.55
RP11-230G5.2	rs2255312	chr12:65940039	G	A	0.83	41730	0.08	-0.001	2.55
DHX15	rs6840491	chr4:24377614	C	T	0.54	41693	0.08	0.0006	2.55
RP13-143G15.4	rs9402786	chr6:136350619	G	A	0.63	41688	0.25	-0.0008	2.55
XKR6	rs7825690	chr8:10858257	G	T	0.57	37730	0.06	-0.001	2.54
MICC	rs3094050	chr6:30358591	A	G	0.86	41770	0.1	0.0016	2.54
HLA-DRB9	rs9268839	chr6:32428772	A	G	0.53	41712	0.06	-0.002	2.54
CSRNP1	rs1274957	chr3:39185077	G	A	0.34	41318	0.04	0.0024	2.54
MIR8062	rs4610126	chr20:7467096	G	T	0.37	41657	0.02	-0.0011	2.54
RP11-447D11.2	rs11920354	chr3:47262246	C	A	0.62	41654	0.04	-0.0015	2.54
SPTBN1	rs36018286	chr2:54748355	A	G	0.82	41698	0.12	0.0014	2.54
MBD2	rs656923	chr18:51701796	C	T	0.21	41722	0.02	0.001	2.54
NINL	rs2294583	chr20:25446043	G	A	0.82	41606	0.12	0.0018	2.54
GCC2	rs4450567	chr2:109074364	C	T	0.6	41121	0.08	-0.0011	2.54
RNU6-1133P	rs3130544	chr6:31058340	C	A	0.85	41753	0.06	0.0018	2.53
RNU6-12P	rs2062375	chr8:119977792	G	C	0.45	41480	0.14	0.0012	2.53
SLCO1A2	rs10841795	chr12:21487544	A	G	0.87	41761	0.12	-0.0032	2.53
RP11-801I18.1	rs76462891	chr6:82688646	A	G	0.95	41593	0.02	0.0034	2.53
NAV2	rs10833110	chr11:19450687	C	A	0.66	41638	0.04	-0.0011	2.53
CTB-164N12.1	rs71611182	chr5:172911988	T	C	0.86	41746	0.02	0.002	2.53
MAN1B1	rs117114693	chr9:139994411	G	A	0.97	41317	0.02	-0.0033	2.52
RFTN2	rs143754556	chr2:198498566	A	C	0.99	41715	0.02	-0.0046	2.52
CARD11	rs12668110	chr7:2928260	C	T	0.24	41686	0.08	-0.0066	2.52
AC092638.2	rs72919674	chr2:194219275	A	G	0.99	41245	0.02	-0.0039	2.52
CELSR3	rs3821875	chr3:48697654	C	G	0.89	41715	0.02	0.0011	2.52
IFNGR2	rs2834213	chr21:34792910	A	G	0.77	41629	0.02	0.0012	2.52
TWF1P1	rs12939740	chr17:27535054	T	C	0.6	41630	0.06	-0.0023	2.52
MTCH2	rs7120548	chr11:47662932	T	C	0.7	41705	0.12	0.0015	2.52
AC007091.1	rs55716000	chr7:19537100	C	T	0.93	41550	0.04	0.0025	2.51
CAMTA1	rs4908666	chr1:7717642	C	A	0.1	41677	0.02	-0.0017	2.51
ZNF565	rs34912665	chr19:36684969	T	C	0.62	41635	0.02	0.0011	2.51
TP53INP2	rs6060003	chr20:33294945	T	C	0.55	41723	0.14	0.0057	2.51
UBQLN1P	rs3132627	chr6:30346760	T	A	0.87	41706	0.06	0.0019	2.51
ZBTB20	rs115749706	chr3:114177057	G	C	0.97	41744	0.02	-0.006	2.51
RP1-177I10.1	rs4707672	chr6:92011531	T	C	0.93	41612	0.02	-0.0032	2.51
RREB1	rs11755724	chr6:7118990	A	G	0.37	41742	0.02	-0.0012	2.51
NFE2L2	rs1551289	chr2:178155121	G	A	0.2	41690	0.04	0.0017	2.51
CDK15	rs17469662	chr2:202671773	T	G	0.98	41639	0.06	0.0033	2.51
RP3-394A18.1	rs12537	chr22:30423460	C	T	0.64	41668	0.04	0.0046	2.51
BBS9	rs6462477	chr7:33456293	G	A	0.4	41484	0.08	-0.001	2.5
MRPL37	rs7544763	chr1:54674473	A	G	0.07	41727	0.02	0.0021	2.5
KLHL24	rs3755648	chr3:183368216	A	T	0.74	41760	0.04	-0.0013	2.5
EIF4G3	rs10916919	chr1:21317524	G	A	0.61	41656	0.21	-0.0017	2.5
AKT3	rs11586029	chr1:243910067	C	T	0.33	41655	0.08	-0.001	2.5
CTD-2552K11.2	rs56123029	chr8:124673630	T	C	0.8	41743	0.23	0.0015	2.5
RNU6-576P	rs61834187	chr10:2255264	T	C	0.97	41725	0.02	-0.0031	2.5
SPATA5	rs11731720	chr4:123976639	T	C	0.45	41677	0.02	0.0013	2.5
CDC42EP3	rs1035025	chr2:37949160	T	C	0.47	41679	0.06	0.0006	2.5
ALCAM	rs4894900	chr3:104766656	A	G	0.5	41690	0.14	-0.0013	2.5
RP5-1039K5.13	rs117229343	chr22:38464090	G	A	0.99	41683	0.02	-0.006	2.5
CTC-454M9.1	rs214134	chr5:88253916	G	A	0.42	41719	0.02	0.0013	2.5
TIGD1L	rs2535340	chr6:30838497	T	C	0.85	41748	0.06	0.0017	2.5
AC007091.1	rs28536190	chr7:19394432	A	G	0.56	41681	0.06	-0.0014	2.5
EIF2B2	rs175012	chr14:75455810	A	C	0.54	41731	0.02	-0.0011	2.5
RP11-369K17.1	rs55763728	chr8:121979411	C	T	0.46	41657	0.04	0.0011	2.49
PPFIA4	rs754894	chr1:203017087	C	T	0.24	41628	0.02	-0.0013	2.49
HCG20	rs3131044	chr6:30758664	A	C	0.85	41749	0.08	0.0017	2.49
AC009236.1	rs13409491	chr2:45384510	A	C	0.92	41766	0.02	0.0023	2.49
MR1	rs1411479	chr1:181006930	A	G	0.3	40531	0.2	-0.0009	2.49
RP13-631K18.3	rs72861167	chr11:12088935	C	T	0.96	41725	0.02	0.0034	2.49
AC074093.1	rs74697736	chr2:145412271	G	A	0.72	41668	0.02	0.0013	2.49
RP11-447D11.2	rs2276854	chr3:47276968	C	T	0.4	41716	0.02	0.0015	2.49
RP11-613M10.9	rs10758453	chr9:37716237	C	A	0.3	41664	0.02	-0.0014	2.49
LPAR1	rs533488	chr9:113615401	A	C	0.6	41580	0.16	-0.0016	2.49
MTCO3P1	rs9275312	chr6:32665728	A	G	0.87	41767	0.06	-0.0016	2.49
NOTCH4	rs206015	chr6:32182759	G	A	0.87	41760	0.04	-0.0018	2.48
FURIN	rs4702	chr15:91426560	G	A	0.44	41732	0.02	0.0013	2.48
OR7E161P	rs34583868	chr8:11791383	G	T	0.45	41563	0.04	0.0009	2.48
POLR2A	rs62059777	chr17:7419645	G	A	0.79	37805	0.08	-0.0016	2.48
NCKIPSD	rs34096717	chr3:48719453	A	C	0.89	41754	0.02	0.0011	2.48
OPA1	rs79129003	chr3:193373936	G	A	0.92	41678	0.02	-0.003	2.48
KCNK2	rs12116663	chr1:215164303	T	C	0.78	41695	0.23	0.0015	2.48
BCL11A	rs6709302	chr2:60727629	G	A	0.67	41724	0.04	-0.0009	2.48
LPAR1	rs2110548	chr9:113782934	C	G	0.46	41592	0.23	0.0013	2.48
RP11-93L9.1	rs4833931	chr4:124510727	A	C	0.16	41654	0.02	0.0012	2.48
RP11-515K14.1	rs2590654	chr7:118496812	G	A	0.97	41779	0.04	-0.0046	2.48
COL5A2	rs6434318	chr2:189941473	G	A	0.19	41686	0.02	0.0014	2.48
COL26A1	rs1859638	chr7:101051925	T	C	0.71	41651	0.04	0.0013	2.48
TRPS1	rs2293889	chr8:116599199	T	G	0.43	41366	0.08	-0.0063	2.48
ADAM23	rs72956639	chr2:207453311	A	G	0.95	41763	0.08	-0.0024	2.48
no gene found	rs4729260	chr7:96117918	G	C	0.33	39596	0.02	0.0011	2.48
ARHGAP23	rs56123391	chr17:36662884	C	G	0.78	41669	0.06	0.003	2.48
DDR1	rs886422	chr6:30864279	C	T	0.85	41768	0.06	0.0017	2.48
KLHL24	rs9856997	chr3:183397507	G	A	0.74	41722	0.04	-0.0013	2.48
ZNF268	rs36127550	chr12:133780309	G	T	0.82	41370	0.02	-0.001	2.47
MSI2	rs12936010	chr17:55571860	A	G	0.87	41705	0.02	-0.002	2.47
PCCB	rs66895236	chr3:136032049	G	A	0.91	41690	0.21	0.0029	2.47
MTMR3	rs36590	chr22:30328070	T	C	0.25	41680	0.06	-0.0051	2.47
KLHL24	rs11917105	chr3:183371250	T	G	0.74	41708	0.04	-0.0013	2.47
RPS27P25	rs3742038	chr12:120809191	A	G	0.84	41689	0.08	0.0018	2.47
HLA-DQA1	rs521539	chr6:32581973	G	A	0.79	41710	0.1	-0.001	2.47
LCORL	rs2320299	chr4:17972372	G	A	0.27	41626	0.02	-0.0017	2.47
RP11-61G19.2	rs10939062	chr4:10948912	T	C	0.22	41670	0.02	-0.001	2.47
PDE8A	rs3743157	chr15:85680532	C	A	0.82	37832	0.04	0.0009	2.47
ALCAM	rs28421781	chr3:104735446	A	G	0.83	41723	0.08	0.002	2.47
FAM107B	rs4750542	chr10:14663944	A	T	0.61	40953	0.04	0.0011	2.47
HLA-DQA1	rs660895	chr6:32577380	A	G	0.79	41711	0.14	-0.001	2.47
CCDC91	rs4931726	chr12:28283557	C	T	0.42	41695	0.08	0.0012	2.46
ZDHHC20P1	rs3131865	chr6:29672165	G	C	0.71	41742	0.04	0.0008	2.46
MLLT10	rs1243197	chr10:21970077	T	C	0.48	41739	0.16	0.0056	2.46
RP11-154H17.1	rs115387623	chr1:5641458	C	T	0.96	41280	0.04	-0.0035	2.46
LPAR1	rs55947649	chr9:113707469	G	A	0.97	41770	0.12	0.0127	2.46
OR5AZ1P	rs588808	chr11:57683722	G	A	0.48	41748	0.02	0.0049	2.46
CTC-575N7.1	rs1549173	chr5:128941087	C	T	0.35	41458	0.02	0.0012	2.46
USP19	rs11552724	chr3:49156473	C	G	0.89	41712	0.06	0.0011	2.46
AC023469.2	rs16828944	chr2:151767424	T	C	0.56	40979	0.02	0.0015	2.46
ERBB3	rs2292239	chr12:56482180	T	G	0.35	41688	0.02	0.001	2.46
CTD-2552K11.2	rs7829564	chr8:124676037	C	T	0.34	37870	0.14	-0.0014	2.46
CTD-2347I17.1	rs11954944	chr5:122623085	C	T	0.81	41665	0.12	0.0013	2.46
RNU6-261P	rs1873315	chr6:77184506	G	A	0.82	41141	0.02	-0.0015	2.46
UBQLN1P	rs3132631	chr6:30344645	C	T	0.86	41779	0.08	0.0016	2.46
XKR6	rs7819412	chr8:11045161	G	A	0.48	41723	0.02	-0.0024	2.46
NAV2	rs12289842	chr11:19472049	G	A	0.62	41617	0.02	-0.0011	2.46
CTC1	rs3027247	chr17:8130867	A	C	0.72	41704	0.04	0.0011	2.45
UBQLN1P	rs3130126	chr6:30353739	C	A	0.86	41736	0.1	0.0016	2.45
CTDSPL2	rs17586255	chr15:44728169	T	C	0.77	41659	0.02	-0.0029	2.45
ZIC1	rs6440480	chr3:147181438	C	A	0.92	41709	0.06	0.0024	2.45
OR14J1	rs3117439	chr6:29266483	G	A	0.88	41578	0.04	0.0021	2.45
AC007091.1	rs17437296	chr7:19347037	G	A	0.48	41662	0.02	0.0012	2.45
MIR6074	rs4026608	chr12:66394664	C	T	0.39	41747	0.02	-0.0015	2.45
LTF	rs12638228	chr3:46516722	A	G	0.6	40955	0.04	0.0009	2.45
MRVI1	rs73413832	chr11:10659203	A	G	0.94	41559	0.02	-0.0013	2.44
EGFR	rs55982832	chr7:55050103	G	A	0.79	41712	0.04	0.0012	2.44
SCAPER	rs34287706	chr15:76942402	A	C	0.51	41696	0.12	0.0015	2.44
NTN1	rs3744656	chr17:9141323	T	G	0.84	41624	0.04	0.0021	2.44
AUTS2	rs12533220	chr7:69702047	T	C	0.85	39753	0.02	-0.0016	2.44
NEURL1	rs55706621	chr10:105312412	C	T	0.61	41620	0.02	0.0016	2.44
KRT18P51	rs2353397	chr4:145517578	C	T	0.45	41725	0.08	-0.001	2.44
ZNF423	rs3803665	chr16:49672520	A	G	0.57	41693	0.02	-0.0019	2.44
RP11-385N23.1	rs7893791	chr10:7573689	A	G	0.65	41564	0.02	0.001	2.44
WNT4	rs72881075	chr1:22479378	C	T	0.95	40351	0.04	0.0058	2.43
FAP	rs2075302	chr2:163076146	T	C	0.55	41661	0.04	0.0016	2.43
OR9Q1	rs2513726	chr11:57798942	A	G	0.7	41588	0.04	-0.005	2.43
CRIP3	rs2242416	chr6:43273604	A	G	0.4	41670	0.12	0.001	2.43
AC130710.1	rs16863222	chr2:16195030	A	G	0.66	41677	0.02	-0.0019	2.43
MSI2	rs13353194	chr17:55362972	G	A	0.36	41654	0.02	0.001	2.43
RP11-298I3.1	rs35085068	chr14:23409909	C	A	0.43	41681	0.02	-0.0023	2.43
NOTCH4	rs3134939	chr6:32169621	T	A	0.53	41092	0.02	0.0014	2.43
RALGPS1	rs10987553	chr9:129814065	C	T	0.52	37834	0.06	-0.001	2.43
PLEKHG1	rs17080093	chr6:150997440	C	T	0.92	41754	0.1	-0.0028	2.43
RP11-298I3.5	rs2145542	chr14:23419036	C	T	0.47	41658	0.02	-0.0023	2.43
C3orf62	rs9880309	chr3:49304329	G	C	0.89	41754	0.04	0.0011	2.43
NTN1	rs3785995	chr17:9132809	C	T	0.51	41666	0.02	-0.0017	2.43
VDR	rs116886958	chr12:48260206	C	A	0.98	41744	0.02	-0.0027	2.43
RAPSN	rs12361415	chr11:47474146	T	G	0.71	41748	0.1	0.0015	2.43
NT5C2	rs10883841	chr10:104934709	T	C	0.86	41726	0.12	-0.0016	2.42
SLCO1C1	rs10770705	chr12:20857467	A	C	0.34	41554	0.1	0.0021	2.42
AKT3	rs10927033	chr1:243695539	C	A	0.86	41713	0.06	0.0013	2.42
IP6K2	rs11715835	chr3:48770732	C	T	0.89	41740	0.08	0.0011	2.42
MICC	rs3094703	chr6:30358957	C	T	0.86	41745	0.1	0.0016	2.42
GLI3	rs929387	chr7:42005678	G	A	0.68	39843	0.12	0.001	2.42
EIF3M	rs80067584	chr11:32597748	C	A	0.94	41557	0.04	-0.0028	2.42
BARHL2	rs72720396	chr1:91191582	A	G	0.77	41584	0.04	0.0029	2.42
RP11-335L9.1	rs1875102	chr3:177342468	T	C	0.4	37833	0.08	0.0011	2.42
RP11-319E16.1	rs4766344	chr12:5318190	G	T	0.74	41710	0.08	0.0012	2.42
UBQLN4	rs115685211	chr1:156001168	C	T	0.96	41773	0.04	-0.0034	2.42
WIF1	rs7309476	chr12:65487695	A	C	0.43	41708	0.02	0.0014	2.42
ENPP2	rs16892729	chr8:120558078	C	T	0.76	41665	0.06	0.0016	2.42
PDE8A	rs289380	chr15:85551515	A	G	0.14	41667	0.02	-0.001	2.42
XXbac-BPG254F23.5	rs9273489	chr6:32628189	A	G	0.88	41718	0.06	-0.0016	2.42
SSH2	rs3809789	chr17:27955761	G	A	0.53	41690	0.1	-0.001	2.42
SMARCA2	rs10757259	chr9:2198033	C	A	0.75	41511	0.04	0.0064	2.41
LINC00243	rs1264341	chr6:30802465	T	C	0.85	41778	0.06	0.0017	2.41
RPSAP2	rs9468413	chr6:28689672	C	A	0.18	41754	0.1	-0.0017	2.41
SH3RF3	rs4676276	chr2:109954066	C	A	0.48	41646	0.02	0.0014	2.41
VEZT	rs6538620	chr12:95623284	A	G	0.79	41729	0.04	0.0031	2.41
RP11-369K17.1	rs60171869	chr8:121986426	A	G	0.48	41200	0.06	0.0009	2.41
RP11-437L7.1	rs55653890	chr16:51495444	C	T	0.9	41728	0.06	-0.0019	2.41
EPHA3	rs6773815	chr3:89299059	C	T	0.72	41708	0.06	-0.0015	2.41
TTC21A	rs1274972	chr3:39161456	G	A	0.68	41710	0.04	-0.0024	2.41
CTD-2315A10.1	rs4898980	chr14:59633677	G	A	0.98	41777	0.08	0.0032	2.41
EPRS	rs6669906	chr1:220164132	T	C	0.89	41433	0.02	-0.0014	2.41
VARS2	rs1264308	chr6:30879987	C	T	0.85	41636	0.08	0.0017	2.41
SDCCAG8	rs9428576	chr1:243662027	T	C	0.56	37804	0.06	0.0009	2.41
AC079807.4	rs13382470	chr2:48179497	T	C	0.64	41692	0.02	0.0021	2.41
RP11-202G18.1	rs78998026	chr9:114066847	A	C	0.89	41656	0.08	0.0028	2.4
ROBO2	rs7432109	chr3:77246729	T	C	0.51	41659	0.04	0.0009	2.4
no gene found	rs171395	chr17:6458570	G	A	0.95	39383	0.02	-0.0018	2.4
HCP5	rs2516424	chr6:31448315	A	G	0.66	41711	0.06	0.0011	2.4
RP1-158P9.2	rs35744037	chr1:56634305	A	G	0.98	41636	0.02	0.0064	2.4
HCP5	rs2248617	chr6:31448533	C	T	0.66	41744	0.06	0.0011	2.4
no gene found	rs112360424	chr2:223059445	C	T	0.94	40020	0.04	-0.0026	2.4
IMPDH2	rs11706052	chr3:49064110	A	G	0.89	41721	0.06	0.0011	2.4
no gene found	rs13415927	chr2:33787773	A	G	0.94	37410	0.04	0.0021	2.4
SCYL3	rs17603776	chr1:169856661	G	A	0.95	41669	0.02	-0.0033	2.4
RP11-361D14.2	rs4835639	chr4:145451913	G	T	0.45	41236	0.08	-0.001	2.4
UHRF1BP1	rs16894959	chr6:34825662	T	C	0.86	41717	0.08	0.0018	2.4
SLCO1A2	rs11568563	chr12:21457434	T	G	0.94	41770	0.14	0.0044	2.4
NRL	rs4982855	chr14:24561247	C	T	0.01	41704	0.04	0.004	2.4
MTCO3P1	rs9275338	chr6:32667343	A	T	0.88	41612	0.1	-0.0016	2.4
SSPN	rs1533247	chr12:26393379	T	C	0.02	41754	0.04	0.0054	2.4
MUC21	rs1634714	chr6:30951561	T	C	0.82	41748	0.06	0.0011	2.4
SCb-64M4.1	rs419890	chr8:90841240	C	T	0.35	40539	0.04	0.0008	2.4
PCMT1	rs9397805	chr6:150082712	A	G	0.91	41481	0.04	-0.0039	2.4
VARS2	rs886420	chr6:30879636	C	T	0.85	41742	0.06	0.0017	2.4
EPHA3	rs116424814	chr3:89461949	C	T	0.99	41745	0.04	0.0046	2.39
SNX25	rs1534142	chr4:186139906	C	T	0.32	41516	0.02	0.0013	2.39
MELTF	rs4916454	chr3:196726410	G	A	0.59	41684	0.02	0.0013	2.39
HMGCLL1	rs9367638	chr6:55406399	C	T	0.54	41673	0.04	-0.0009	2.39
HCP5	rs2248613	chr6:31448432	G	T	0.66	41770	0.06	0.0011	2.39
OR9Q1	rs921135	chr11:57798723	A	G	0.7	41634	0.04	-0.0049	2.39
FGF6	rs17782601	chr12:4519437	T	C	0.78	41689	0.02	-0.0017	2.39
CORO1C	rs7300726	chr12:109053862	C	T	0.47	41690	0.04	-0.0015	2.39
CELF5	rs17674370	chr19:3295428	T	C	0.87	41740	0.06	0.0022	2.39
TAF2	rs9297605	chr8:120803637	C	G	0.31	41735	0.02	-0.0009	2.39
RFX3	rs17715317	chr9:3302019	G	A	0.9	41672	0.16	0.0089	2.39
no gene found	rs9652437	chr15:39629952	A	G	0.51	38321	0.12	0.0009	2.39
CTC-493P15.3	rs7824557	chr8:11104111	G	A	0.39	41734	0.06	-0.0018	2.39
RP11-798K3.3	rs12438061	chr15:67252444	T	C	0.54	41718	0.06	0.0015	2.39
PLEKHG2	rs2277743	chr19:39907036	C	T	0.82	40454	0.02	-0.0024	2.38
SFTA2	rs3130781	chr6:30914552	T	C	0.79	41741	0.04	0.001	2.38
ADK	rs6480726	chr10:76002060	T	G	0.27	41665	0.16	-0.0013	2.38
RP11-1E4.1	rs13252276	chr8:9904713	C	T	0.58	41692	0.02	-0.0014	2.38
CCDC91	rs10843209	chr12:28726635	G	A	0.65	41712	0.02	0.0013	2.38
PTPRA	rs1016754	chr20:2889782	G	A	0.56	41659	0.08	0.0007	2.38
RNU6-712P	rs7653828	chr3:90180985	C	T	0.34	41683	0.04	-0.0016	2.38
P4HA2	rs11949055	chr5:131576737	T	C	0.55	41647	0.12	0.0021	2.38
CCDC91	rs11610011	chr12:28355734	C	T	0.69	41661	0.1	0.0048	2.38
UBE2U	rs4638162	chr1:64747424	C	T	0.79	41723	0.02	0.0015	2.38
RP11-589N15.1	rs1908814	chr8:11755055	C	A	0.46	41680	0.04	0.0009	2.38
RP11-335L9.1	rs11709335	chr3:177308889	G	T	0.7	41698	0.06	0.001	2.38
WNK2	rs10761203	chr9:96021312	G	A	0.51	41661	0.14	0.0009	2.37
SPATA5	rs13112541	chr4:123874080	A	G	0.43	40708	0.04	0.0013	2.37
RP11-630I5.1	rs6683274	chr1:46241638	T	G	0.7	41688	0.06	0.0012	2.37
UBQLN1P	rs3129820	chr6:30343569	G	A	0.86	41741	0.1	0.0016	2.37
C3orf62	rs13077498	chr3:49313978	C	T	0.89	41690	0.04	0.0011	2.37
FAM118A	rs11556482	chr22:45723807	G	C	0.72	41732	0.06	-0.0015	2.37
SSFA2	rs62192102	chr2:182800528	G	A	0.94	41777	0.04	-0.0033	2.37
KIF15	rs76526953	chr3:44881909	A	G	0.95	41445	0.04	0.003	2.37
MIR8062	rs4813828	chr20:7453378	T	G	0.35	41377	0.02	-0.0011	2.37
KIF9	rs807936	chr3:47322496	C	T	0.4	41696	0.02	0.0015	2.37
ZBTB16	rs617034	chr11:114080721	G	T	0.61	41716	0.02	0.001	2.37
RP11-92C4.4	rs1028655	chr9:101652106	A	G	0.38	41680	0.12	-0.0011	2.37
DOCK9	rs17785077	chr13:99635611	G	A	0.9	41757	0.06	-0.0016	2.36
UBQLN1P	rs3132625	chr6:30347720	A	G	0.86	41763	0.1	0.0016	2.36
PHF24	rs76666564	chr9:34965859	A	T	0.94	37823	0.08	0.0026	2.36
no gene found	rs3130773	chr6:29095908	G	A	0.89	39205	0.02	0.0022	2.36
TRPS1	rs3779881	chr8:116586460	C	T	0.44	41684	0.06	-0.0062	2.36
LPAR1	rs12345986	chr9:113722721	T	C	0.57	41647	0.2	0.0021	2.36
AC007879.5	rs77822343	chr2:208114599	T	C	0.89	41709	0.04	-0.0021	2.36
no gene found	rs73006540	chr11:116820824	C	G	0.95	38407	0.02	-0.0016	2.36
HCP5	rs2243429	chr6:31446820	G	T	0.66	41708	0.06	0.0011	2.35
AKT3	rs3856231	chr1:243768906	T	C	0.32	41686	0.06	-0.001	2.35
MTMR3	rs36600	chr22:30337586	T	C	0.25	41694	0.08	-0.0051	2.35
RP11-89C3.3	rs75919355	chr11:110961447	A	C	0.87	41314	0.02	0.0015	2.35
DMRT3	rs166787	chr9:985334	A	G	0.43	41671	0.04	-0.0012	2.35
SPATA5	rs75385500	chr4:123845916	A	G	0.97	41761	0.08	-0.0101	2.35
EML1	rs1475130	chr14:100225144	T	C	0.34	41666	0.06	0.0012	2.35
TCF25	rs62052168	chr16:89947203	G	A	0.9	41634	0.02	-0.0014	2.35
PRDM7	rs150196149	chr16:90126993	A	G	0.94	40975	0.49	0.0027	2.35
RNF123	rs34823813	chr3:49749976	G	A	0.9	41758	0.06	0.0011	2.35
KANK4	rs17123534	chr1:62824485	A	G	0.94	41725	0.02	-0.002	2.35
EPHA3	rs9864984	chr3:89428776	C	T	0.72	41675	0.12	-0.0015	2.35
AC074093.1	rs1427499	chr2:145400317	A	G	0.29	41685	0.02	-0.0012	2.35
KCNK2	rs2027320	chr1:215379943	G	A	0.63	41646	0.04	0.0017	2.35
GDF6	rs2245307	chr8:97175620	G	A	0.37	41612	0.1	0.0007	2.35
BSN	rs55873331	chr3:49597055	C	T	0.9	41773	0.08	0.0011	2.35
SCAPER	rs4442773	chr15:77031633	T	C	0.51	41696	0.1	-0.004	2.35
RP11-89C3.4	rs58066679	chr11:111056158	G	A	0.92	41774	0.06	0.0015	2.35
no gene found	rs75566398	chr7:73503533	A	G	0.88	39687	0.02	-0.0014	2.34
HLA-DRB1	rs617058	chr6:32574479	G	T	0.76	41280	0.02	0.0015	2.34
HP1BP3	rs1888759	chr1:21065167	G	A	0.56	41641	0.27	-0.0011	2.34
AC092296.1	rs2972631	chr19:36813972	A	G	0.58	41623	0.04	0.0011	2.34
PTPN1	rs2143511	chr20:49144669	C	T	0.46	41686	0.06	0.0008	2.34
SLC38A2	rs3782904	chr12:46757985	T	C	0.39	41695	0.02	-0.0012	2.34
HLA-DRB1	rs9270493	chr6:32559110	T	C	0.77	41711	0.08	0.0016	2.34
RP11-879D6.1	rs9783826	chr17:69123107	G	A	0.42	41701	0.06	0.0008	2.34
SLF1	rs1451735	chr5:93983612	C	A	0.78	41411	0.04	-0.0015	2.34
CNNM2	rs12780116	chr10:104821946	G	A	0.86	41740	0.12	-0.0011	2.34
PLSCR5	rs1613380	chr3:146367804	C	A	0.6	41591	0.02	0.0017	2.34
RN7SKP188	rs730741	chr4:168610140	T	C	0.41	41306	0.02	-0.0015	2.34
MUC21	rs3132579	chr6:30940989	T	C	0.82	41737	0.06	0.0011	2.34
IQCJ-SCHIP1	rs1962071	chr3:158901791	A	C	0.74	41689	0.02	-0.0016	2.34
THBS3	rs760077	chr1:155178782	A	T	0.4	41679	0.04	0.0014	2.34
ZNF891	rs11147235	chr12:133688707	T	C	0.81	41663	0.02	-0.0009	2.34
SNX31	rs1786338	chr8:101683664	C	T	0.66	41692	0.02	0.0017	2.34
CD82	rs7935166	chr11:44636547	G	A	0.87	41688	0.12	0.0019	2.33
RP11-319E16.1	rs82642	chr12:5260125	C	G	0.28	41640	0.04	0.0014	2.33
RP11-323K10.1	rs115605082	chr1:215127220	T	C	0.95	41660	0.08	0.0025	2.33
PLEKHG3	rs117300689	chr14:65164453	G	C	0.99	37864	0.02	-0.0052	2.33
HCP5	rs2248459	chr6:31446710	A	G	0.66	41628	0.06	0.0011	2.33
NOL5BP	rs1233604	chr6:28734676	G	A	0.89	41210	0.04	0.0021	2.33
RP4-794H19.4	rs11207422	chr1:59647365	T	C	0.57	41670	0.06	0.0008	2.33
GFAP	rs1126642	chr17:42989063	C	T	0.96	41729	0.06	0.0088	2.33
LAMC1	rs20559	chr1:183099560	G	A	0.93	41747	0.02	-0.0016	2.33
TESC	rs7960638	chr12:117482799	T	C	0.64	41695	0.02	0.0015	2.33
ZSCAN12P1	rs13197574	chr6:28060239	T	C	0.89	41699	0.04	0.0021	2.33
BLK	rs2248325	chr8:11396874	A	G	0.5	40659	0.06	-0.0014	2.33
FBN3	rs56921504	chr19:8167873	A	G	0.72	41714	0.02	-0.0015	2.33
CCDC91	rs41505151	chr12:28265584	A	G	0.42	40450	0.04	0.0012	2.33
STIL	rs61782708	chr1:47743152	C	T	0.85	41416	0.21	-0.0013	2.33
DLEU7	rs61962166	chr13:51365968	G	A	0.75	41709	0.02	0.001	2.32
FABP1	rs77951678	chr2:88446814	C	T	0.99	41776	0.02	-0.0055	2.32
MICC	rs3094034	chr6:30363351	A	T	0.87	41499	0.08	0.0016	2.32
RP11-69E11.8	rs12117267	chr1:40032442	A	G	0.91	41721	0.02	-0.0015	2.32
TRPS1	rs1384810	chr8:116486106	C	T	0.45	41613	0.04	0.0027	2.32
OR2B4P	rs3117425	chr6:29260431	C	T	0.88	41769	0.06	0.002	2.32
XKR6	rs6985109	chr8:10761585	G	A	0.46	41744	0.02	-0.0009	2.32
QRICH1	rs61729488	chr3:49067904	T	C	0.89	40870	0.04	0.0011	2.32
RP11-879D6.1	rs1013999	chr17:69121935	C	T	0.42	41678	0.04	0.0008	2.32
RP3-443E24.1	rs2499797	chr6:96848669	G	A	0.16	41683	0.08	-0.0019	2.32
ZBTB16	rs622200	chr11:114028774	T	C	0.83	41684	0.06	-0.0016	2.32
RP11-96H19.1	rs6582636	chr12:46789543	C	T	0.37	41691	0.04	-0.0011	2.32
HLA-DRB9	rs29001568	chr6:32447341	G	A	0.54	41114	0.06	-0.0014	2.32
NHSL1	rs6570242	chr6:138841157	T	C	0.69	41729	0.12	-0.001	2.32
UBQLN1P	rs3129809	chr6:30335621	A	G	0.86	41726	0.08	0.0016	2.32
SPHKAP	rs13395080	chr2:229100197	C	T	0.4	41687	0.02	0.0025	2.32
MR1	rs4652552	chr1:181026558	G	A	0.43	41724	0.06	-0.0011	2.32
HEY2	rs1159974	chr6:126090277	T	C	0.48	41718	0.06	-0.0017	2.32
RF00324	rs10832449	chr11:15515397	A	G	0.35	37810	0.02	0.001	2.32
STRBP	rs10760271	chr9:126044010	C	T	0.87	41767	0.02	-0.002	2.32
ACSS2	rs6120758	chr20:33492523	C	T	0.38	41552	0.02	0.0008	2.32
SETBP1	rs11082407	chr18:42351071	T	C	0.18	41766	0.1	-0.0019	2.31
TYR	rs1042602	chr11:88911696	C	A	0.64	41734	0.06	0.0013	2.31
RP11-51B10.3	rs75711097	chr10:35178745	T	A	0.98	41132	0.02	0.004	2.31
CTC-575N7.1	rs1549893	chr5:129168470	T	C	0.09	41056	0.02	0.0019	2.31
CARD10	rs7287804	chr22:37915100	A	G	0.95	41276	0.02	-0.005	2.31
RALGPS1	rs999092	chr9:129868109	A	G	0.55	41719	0.14	-0.001	2.31
RP11-77P3.1	rs75122627	chr13:71672143	G	A	0.93	41743	0.02	-0.0022	2.3
HLA-DQA1	rs35344500	chr6:32609525	A	C	0.76	41542	0.08	0.0015	2.3
DNAJC13	rs79953286	chr3:132226100	A	G	0.94	41598	0.04	-0.0026	2.3
PLEKHG1	rs57139556	chr6:150998511	A	G	0.92	41743	0.08	-0.0028	2.3
UNC5C	rs9307155	chr4:96129521	C	T	0.32	41609	0.02	-0.0009	2.3
FBXW8	rs118117321	chr12:117414790	C	G	0.92	41702	0.02	0.0031	2.3
SULF1	rs1078495	chr8:70512729	A	G	0.83	41705	0.02	-0.001	2.3
ANKRD11	rs2965946	chr16:89516612	T	C	0.31	41710	0.02	0.001	2.3
VCL	rs17743339	chr10:75860098	A	G	0.26	41694	0.14	-0.0013	2.3
NUP160	rs3816605	chr11:47857253	T	C	0.55	41708	0.04	0.0016	2.3
CAMTA1	rs12119962	chr1:7742501	C	T	0.8	41605	0.12	-0.0013	2.3
TSPAN31	rs117347172	chr12:58138868	T	C	0.99	41722	0.02	0.0045	2.3
ANKRD52	rs59626664	chr12:56636975	C	G	0.93	41560	0.02	-0.0024	2.29
ASTN2	rs10817898	chr9:119254725	C	T	0.4	37825	0.06	0.0014	2.29
XXbac-BPG118E17.6	rs3131788	chr6:31024796	G	A	0.85	41694	0.02	0.0017	2.29
PAPPA	rs10983073	chr9:118927725	C	T	0.39	41669	0.02	-0.0012	2.29
RP11-236P13.1	rs11098535	chr4:120647831	T	C	0.96	37831	0.02	-0.0033	2.29
LRP3	rs8101468	chr19:33680782	C	A	0.77	41690	0.04	0.0026	2.29
RP11-195L15.2	rs9535352	chr13:50386913	G	A	0.65	41694	0.06	0.0009	2.29
AP3B1	rs35106017	chr5:77353199	C	T	0.97	41781	0.02	0.002	2.29
RP11-103J8.1	rs6040107	chr20:10701594	G	T	0.14	41655	0.04	-0.0023	2.29
ANAPC10	rs951252	chr4:145825151	A	G	0.45	41696	0.02	0.0013	2.29
GDF10	rs17537178	chr10:48442894	A	G	0.73	41703	0.06	0.0023	2.29
ACSS2	rs4911163	chr20:33470694	C	T	0.38	40986	0.02	0.0008	2.29
RP11-158I9.1	rs473298	chr11:118679387	G	A	0.34	41637	0.02	-0.0011	2.29
RP11-506B4.3	rs1904067	chr10:76132162	T	C	0.27	41310	0.06	-0.0013	2.28
RP11-68I3.2	rs13723	chr17:27941886	A	G	0.5	41723	0.06	-0.001	2.28
PTCH1	rs16909967	chr9:98296926	T	C	0.89	41705	0.12	-0.0018	2.28
SPTBN1	rs1052820	chr2:54886347	G	A	0.68	41755	0.1	-0.0011	2.28
HARBI1	rs79677876	chr11:46626751	T	A	0.97	41557	0.02	-0.0016	2.28
CHST9-AS1	rs62081777	chr18:24304386	C	T	0.99	41593	0.02	-0.0059	2.28
XXbac-BPG27H4.8	rs2535332	chr6:30813249	C	T	0.85	41434	0.06	0.0017	2.28
RP11-75L1.6	rs16907438	chr12:9961770	A	G	0.98	41678	0.02	-0.0024	2.28
UBE2G1	rs1866176	chr17:4205445	T	C	0.32	41635	0.02	-0.0009	2.28
RP11-697G4.4	rs9384679	chr6:108864419	C	T	0.62	41604	0.04	0.0016	2.28
USP34	rs10496091	chr2:61482261	G	A	0.72	41707	0.02	-0.0027	2.28
SLCO1A2	rs12817281	chr12:21520186	T	G	0.93	37844	0.08	-0.004	2.28
MIR548AZ	rs2470000	chr8:120355261	C	T	0.12	41652	0.08	0.0086	2.28
GOLGA7	rs11775265	chr8:41360008	A	C	0.95	41704	0.04	0.0025	2.28
RP11-135M8	rs9293890	chr6:73258102	G	T	0.38	A_1	0.02	0.001	2.28
VCL	rs11000848	chr10:75776571	T	C	0.32	41697	0.1	-0.001	2.28
CCDC73	rs115618387	chr11:32728773	G	T	0.95	41684	0.06	-0.0037	2.28
TSLP	rs1837253	chr5:110401872	T	C	0.26	41740	0.12	-0.001	2.28
DEFB136	rs11998678	chr8:11830150	C	T	0.53	41684	0.04	0.0009	2.27
ALCAM	rs13077489	chr3:104660608	G	C	0.71	41693	0.08	-0.001	2.27
NKAPL	rs1778508	chr6:28229881	C	T	0.16	41760	0.02	0.003	2.27
CTD-3023L14.3	rs7826238	chr8:8387095	G	T	0.54	41691	0.04	0.0009	2.27
DGKI	rs1528104	chr7:137136419	C	T	0.5	41570	0.02	-0.0014	2.27
HCG20	rs3130673	chr6:30746519	G	T	0.85	41741	0.08	0.0017	2.27
LINC00243	rs3131060	chr6:30763291	G	A	0.85	41740	0.08	0.0017	2.27
PTPRC	rs10919563	chr1:198700442	G	A	0.87	41677	0.08	0.0016	2.27
RP4-621F18.2	rs17127877	chr1:86018324	T	C	0.92	41709	0.02	-0.0015	2.27
TTC21A	rs1274971	chr3:39161464	G	A	0.67	41232	0.04	-0.0024	2.27
ERBB3	rs11171739	chr12:56470625	C	T	0.43	41735	0.02	0.001	2.27
LINC00243	rs1264352	chr6:30789647	G	C	0.81	41739	0.04	0.0016	2.27
IGLV10-54	rs13058323	chr22:22440829	G	A	0.98	41507	0.02	-0.0027	2.27
RP11-96H19.1	rs11183521	chr12:46930820	T	C	0.84	41614	0.04	0.0015	2.27
HCP5	rs2523708	chr6:31451279	C	T	0.69	41253	0.04	0.001	2.27
AC007091.1	rs6945594	chr7:19389750	A	G	0.68	41687	0.04	0.0012	2.27
RP11-21F16.1	rs976071	chr18:39925134	G	A	0.7	41613	0.02	0.0011	2.27
CHCHD9	rs11138190	chr9:82006446	G	A	0.78	41742	0.02	-0.001	2.27
CDC42	rs12035094	chr1:22384713	G	T	0.98	41565	0.04	-0.0036	2.27
RNA5SP484	rs75127831	chr20:39443049	C	T	0.97	41597	0.02	0.0038	2.27
ADK	rs11000978	chr10:76066560	C	T	0.27	41734	0.08	-0.0013	2.27
no gene found	rs62052682	chr16:90170095	G	A	0.93	41699	0.1	-0.0054	2.27
LIMS1	rs12476488	chr2:109155954	C	T	0.59	41673	0.04	-0.001	2.26
BCL11B	rs7151737	chr14:99718105	T	C	0.5	41678	0.02	0.0025	2.26
ZNF184	rs13195040	chr6:27413924	A	G	0.89	41755	0.04	0.0021	2.26
FAM108A5	rs520698	chr22:21024880	A	G	0.4	41605	0.02	-0.0058	2.26
TET1	rs12221107	chr10:70332862	C	T	0.93	41628	0.04	-0.0014	2.26
C2CD3	rs866650	chr11:73797907	C	G	0.73	41736	0.06	-0.0052	2.26
HCG19P	rs3130351	chr6:30328192	C	T	0.87	41772	0.06	0.0018	2.26
HCG17	rs885916	chr6:30202571	C	T	0.84	41770	0.02	0.0016	2.26
RP11-705C15.3	rs1108453	chr12:9814019	G	A	0.14	41714	0.02	0.0013	2.26
LINC00243	rs886423	chr6:30782205	G	C	0.81	41753	0.06	0.0015	2.26
ZKSCAN4	rs10456362	chr6:28221816	A	G	0.16	41761	0.02	0.003	2.26
ACAN	rs34949187	chr15:89386652	G	A	0.82	41714	0.04	-0.0012	2.26
RP13-329D4.3	rs2489733	chr20:26106445	G	A	0.34	41479	0.2	0.0007	2.26
BNC2	rs17739929	chr9:16628828	T	C	0.92	41748	0.02	0.0021	2.25
HCG19P	rs3130350	chr6:30327839	G	T	0.87	41690	0.06	0.0018	2.25
ANGPT1	rs1654701	chr8:108378945	G	A	0.46	41656	0.02	-0.0012	2.25
PRKCB	rs2520027	chr16:23818502	T	C	0.5	41627	0.02	0.0012	2.25
ZNF536	rs56199929	chr19:31033240	C	T	0.84	41703	0.04	0.0014	2.25
HCP5	rs2395488	chr6:31445909	A	G	0.66	41707	0.06	0.001	2.25
SLCO1B1	rs11045819	chr12:21329813	C	A	0.84	41691	0.02	-0.0012	2.25
ABCC10	rs2487663	chr6:43409418	A	G	0.18	41703	0.04	0.0017	2.25
AXIN1	rs115980249	chr16:372530	G	A	0.96	41240	0.02	-0.0044	2.25
C6orf100	rs3131073	chr6:28920972	G	A	0.89	41232	0.06	0.0021	2.25
ADAMTS12	rs117518215	chr5:33881252	G	A	0.99	41766	0.02	0.0116	2.25
SLC30A8	rs6998120	chr8:118215301	A	G	0.88	41525	0.02	-0.0017	2.25
TMEM212	rs59920769	chr3:171564024	C	T	0.76	41645	0.06	-0.0016	2.25
NREP	rs17133706	chr5:111083707	T	C	0.94	41718	0.04	0.0018	2.25
NLRP12	rs6509825	chr19:54306818	T	C	0.73	41640	0.02	-0.0011	2.24
OR5D14	rs297055	chr11:55563900	T	C	0.73	41772	0.02	-0.0014	2.24
SAFB2	rs11670776	chr19:5599152	G	A	0.83	41553	0.02	0.0012	2.24
AC006076.1	rs6126963	chr20:52413734	C	T	0.62	41697	0.02	-0.0012	2.24
INVS	rs16919015	chr9:103003226	G	A	0.89	41683	0.04	-0.0024	2.24
CTD-2315A10.2	rs7149892	chr14:59592168	G	A	0.6	41632	0.04	-0.0044	2.24
AC064875.2	rs115672792	chr2:13374728	C	A	0.99	41735	0.02	0.0052	2.24
MAPKAPK5	rs7974772	chr12:112332283	C	T	0.82	41673	0.04	-0.0016	2.24
SFTA2	rs3131787	chr6:30899524	T	C	0.79	41731	0.04	0.001	2.24
INA	rs1712517	chr10:105033015	C	T	0.54	41491	0.02	-0.0012	2.24
CSMD1	rs3886808	chr8:4852925	T	C	0.72	41583	0.06	0.0009	2.24
CCDC171	rs1359956	chr9:16044097	A	G	0.55	41178	0.12	0.0012	2.24
RP11-326I19.2	rs10212671	chr4:4810818	G	A	0.3	41711	0.02	0.0018	2.24
RP11-504B1.1	rs115314566	chr1:214971857	C	T	0.98	41748	0.02	-0.003	2.23
SNORA75B	rs2907918	chr4:17264077	C	T	0.6	41685	0.02	0.0014	2.23
SPG7	rs4129126	chr16:89561475	A	C	0.31	41649	0.02	0.001	2.23
TSPAN5	rs72688438	chr4:99408680	C	G	0.99	41756	0.02	0.0069	2.23
RPS11P6	rs6421214	chr12:64769901	T	C	0.44	41746	0.14	0.0007	2.23
PSORS1C1	rs3130557	chr6:31094703	C	T	0.85	41566	0.04	0.0017	2.23
CNNM2	rs12785223	chr10:104844011	A	G	0.69	41704	0.06	-0.0014	2.23
CA9	rs3750431	chr9:35680337	C	G	0.73	41686	0.02	0.0017	2.23
DEF8	rs74837667	chr16:90029402	G	T	0.89	41710	0.18	0.0026	2.23
POM121L4P	rs180814	chr22:21052014	A	G	0.64	41409	0.1	0.006	2.23
L3MBTL3	rs113898003	chr6:130341235	T	C	0.73	41684	0.02	0.0027	2.23
HLA-DMB	rs11756897	chr6:32899139	A	G	0.78	41345	0.02	-0.0008	2.23
TMEM179	rs28728425	chr14:105002331	A	C	0.82	41676	0.02	-0.0013	2.23
C6orf106	rs2814944	chr6:34552797	G	A	0.85	41731	0.06	0.0018	2.23
SLC38A2	rs74385174	chr12:46764254	A	G	0.98	41749	0.04	-0.0053	2.23
TNRC6A	rs3803716	chr16:24802325	C	T	0.8	41754	0.06	-0.0011	2.22
UGT2A1	rs17619211	chr4:70520429	A	C	0.94	41578	0.02	-0.0032	2.22
HLA-DQA1	rs9271662	chr6:32592628	G	A	0.68	37309	0.08	0.0014	2.22
RHOA	rs74433784	chr3:49424231	T	G	0.93	41734	0.02	-0.0024	2.22
RP11-489P20.1	rs74797263	chr4:156946999	G	T	0.91	41716	0.02	-0.0019	2.22
FBXW8	rs7307907	chr12:117360679	T	G	0.13	41769	0.04	-0.0025	2.22
TBC1D9B	rs272441	chr5:179301260	A	G	0.09	41767	0.14	-0.0019	2.22
RP11-434E6.2	rs72815233	chr16:54480323	C	T	0.95	41674	0.08	0.0027	2.22
HLA-DQA1	rs9271541	chr6:32590070	A	C	0.77	41719	0.08	0.0015	2.22
TNXB	rs1150755	chr6:32038550	C	T	0.83	41725	0.02	0.0014	2.22
HLA-A	rs7745413	chr6:29915469	T	C	0.82	41675	0.06	0.0018	2.22
ZSCAN12	rs2232423	chr6:28366151	A	G	0.89	41729	0.06	0.0021	2.22
TNRC6A	rs2287783	chr16:24831727	C	T	0.8	41724	0.04	-0.0011	2.21
SOX5	rs1355004	chr12:24605662	A	G	0.68	41607	0.04	-0.0008	2.21
SLC39A14	rs57210246	chr8:22248665	C	T	0.86	41733	0.02	0.001	2.21
AP000282.2	rs2834034	chr21:34334237	A	G	0.9	41688	0.02	-0.0024	2.21
RP5-966M1.6	rs2239547	chr3:52855229	T	C	0.74	41740	0.1	-0.0012	2.21
SLF1	rs17083945	chr5:94049046	T	C	0.78	41716	0.04	-0.0015	2.21
ORC4	rs13012311	chr2:148707032	C	T	0.69	41208	0.04	-0.0022	2.21
MAST4	rs4605743	chr5:65985916	G	A	0.35	41703	0.1	-0.0025	2.21
HLA-DQA1	rs9271489	chr6:32589051	C	A	0.68	41760	0.08	0.0018	2.21
RP11-291C6.1	rs75316536	chr6:150822489	T	C	0.99	41638	0.02	-0.0045	2.21
NFIX	rs68175985	chr19:13109763	G	A	0.84	41676	0.04	0.0015	2.21
GDF10	rs35644500	chr10:48450392	T	C	0.68	41703	0.06	0.0022	2.21
PRAG1	rs2979224	chr8:8193728	C	T	0.73	41500	0.02	0.0011	2.21
TNRC6A	rs6497759	chr16:24801737	G	A	0.8	41742	0.06	-0.0011	2.21
AC116035.1	rs11129405	chr3:30493351	C	T	0.63	41675	0.08	-0.0017	2.21
RP11-412H9.1	rs11118154	chr1:218966876	A	G	0.48	41633	0.02	0.0011	2.21
SFTA2	rs3095151	chr6:30900150	G	T	0.79	41699	0.06	0.001	2.21
PLEKHG1	rs6933168	chr6:150929923	C	T	0.76	41755	0.02	0.0015	2.21
RP11-65F13.2	rs56111638	chr5:92898661	T	C	0.62	41700	0.04	0.001	2.21
ITGA9	rs76923453	chr3:37636477	G	T	0.99	41726	0.02	0.0059	2.21
RP11-537H15.3	rs55980652	chr9:34084616	G	A	0.84	41596	0.02	-0.0025	2.2
RP4-533D7.6	rs785467	chr1:46521559	A	T	0.3	41667	0.06	-0.0012	2.2
RPL9P5	rs12587974	chr14:59051142	C	A	0.73	41750	0.04	0.0014	2.2
PRDM7	rs117417690	chr16:90158005	C	T	0.92	41546	0.25	0.0013	2.2
STIL	rs6671254	chr1:47778520	T	C	0.5	41623	0.06	0.0009	2.2
MGA	rs72724107	chr15:41911759	C	T	0.83	41578	0.18	0.0016	2.2
FBXW8	rs12299065	chr12:117442304	G	A	0.87	41725	0.04	0.0025	2.2
SPACA3	rs12944754	chr17:31291631	C	T	0.65	41633	0.02	0.001	2.2
CMPK1	rs4492666	chr1:47800845	A	C	0.5	41661	0.06	0.0009	2.2
GIP	rs3895874	chr17:47047868	G	A	0.44	41404	0.02	0.0011	2.2
RP11-305O6.2	rs6581612	chr12:65534624	C	A	0.27	41275	0.12	-0.0009	2.2
ZNF609	rs56026137	chr15:64911604	A	G	0.98	41707	0.02	-0.0025	2.2
RNF39	rs9261290	chr6:30038647	T	C	0.87	41756	0.08	0.0018	2.2
RP11-437L7.1	rs4784296	chr16:51479349	G	A	0.53	41655	0.16	0.0011	2.2
WNT4	rs7521775	chr1:22475649	T	C	0.43	41692	0.02	-0.001	2.2
SEMA4D	rs868978	chr9:92140163	G	T	0.72	41658	0.04	0.0038	2.2
GDF6	rs2440209	chr8:97194130	A	G	0.45	41668	0.12	0.0008	2.2
MSRA	rs17689674	chr8:9981854	C	A	0.55	41659	0.04	0.0009	2.2
MAN1A2	rs4460623	chr1:117947245	T	C	0.87	41748	0.02	-0.001	2.2
ZGPAT	rs1291212	chr20:62340115	C	G	0.08	41652	0.06	-0.0023	2.2
SLC35D1	rs10157422	chr1:67518534	C	T	0.93	41713	0.04	-0.0022	2.2
AC009480.4	rs12989810	chr2:148563876	C	T	0.69	41036	0.06	-0.0026	2.19
RP11-543L14.1	rs78830679	chr5:91085999	T	C	0.97	41464	0.02	-0.003	2.19
TOMM40	rs184017	chr19:45394969	T	G	0.79	37798	0.04	0.0013	2.19
RNU6-1145P	rs13005046	chr2:61843183	G	C	0.61	41704	0.02	0.0025	2.19
STX6	rs2331992	chr1:180976091	T	C	0.65	41689	0.18	-0.0012	2.19
RP11-286B14.1	rs116015247	chr1:95982096	C	T	0.96	41755	0.06	-0.0029	2.19
KB-1433G4.1	rs12056809	chr8:107927732	T	C	0.92	41710	0.02	0.0016	2.19
ANKS1A	rs820091	chr6:35023714	A	G	0.61	41622	0.06	0.0013	2.19
ASH1L	rs72704164	chr1:155359817	A	G	0.97	41754	0.04	0.0056	2.19
TNIK	rs10513695	chr3:171041055	T	G	0.73	41750	0.02	0.0011	2.19
RP11-339D20.1	rs7695115	chr4:20102782	G	A	0.14	41735	0.06	-0.0013	2.19
ARHGAP20	rs2187387	chr11:110395579	G	A	0.82	41695	0.02	0.0029	2.19
TPCN2	rs7116054	chr11:68891695	C	T	0.81	40716	0.04	-0.0013	2.19
TRPS1	rs3808422	chr8:116516853	T	C	0.45	41690	0.04	0.0027	2.19
AC093113.1	rs6430130	chr2:147456988	C	T	0.62	41576	0.06	-0.001	2.19
TTC39C	rs34452859	chr18:21714934	C	T	0.36	41106	0.08	-0.0011	2.19
CELF5	rs36030381	chr19:3281298	G	A	0.88	41643	0.06	0.0022	2.19
SPIRE2	rs62056091	chr16:89930414	G	A	0.91	41654	0.02	-0.0014	2.19
RP11-123O10.2	rs10784610	chr12:67516462	T	C	0.04	37860	0.02	0.0032	2.19
RP11-98G7.1	rs1185701	chr1:156419617	G	C	0.85	41726	0.02	-0.0016	2.18
EPHA3	rs1398532	chr3:89367901	T	C	0.54	41443	0.04	0.0014	2.18
RP11-439H9.1	rs74353459	chr6:23496957	T	C	0.96	41763	0.02	-0.0027	2.18
F13A1	rs115675635	chr6:6232934	G	A	0.96	41693	0.04	-0.0132	2.18
AC011286.1	rs62184413	chr2:237592144	G	A	0.91	41764	0.04	-0.0021	2.18
RP11-148O21.2	rs13280813	chr8:11425105	G	T	0.52	41671	0.04	0.0012	2.18
C1orf53	rs76004643	chr1:197816783	G	T	0.8	37729	0.04	0.0028	2.18
HLA-DRB9	rs9268835	chr6:32428115	G	A	0.69	41697	0.08	-0.0008	2.18
RP4-694B14.5	rs6138631	chr20:25639508	C	T	0.83	40826	0.08	0.0014	2.18
ATP13A4	rs78912308	chr3:193266100	C	A	0.92	41749	0.02	-0.0029	2.18
SSPN	rs6487547	chr12:26444373	G	A	0.8	41674	0.02	0.0017	2.18
LUZP1	rs10799790	chr1:23418153	C	T	0.16	41625	0.08	0.0016	2.18
C21orf62-AS1	rs2231390	chr21:34166343	C	T	0.24	41650	0.08	0.0018	2.18
no gene found	rs80180342	chr7:19519759	C	T	0.98	37712	0.06	0.0046	2.18
DENND1A	rs62579940	chr9:126159755	G	A	0.96	41716	0.02	0.0056	2.18
SHQ1	rs68142603	chr3:72790220	A	C	0.75	41703	0.02	-0.0013	2.17
MTCO3P1	rs9275373	chr6:32668411	G	A	0.89	37665	0.04	-0.0013	2.17
ZNF440	rs400106	chr19:11943697	G	A	0.07	41726	0.04	0.0036	2.17
FOXP2	rs17292989	chr7:114380772	G	A	0.63	41700	0.06	-0.0014	2.17
DNAJC13	rs1500112	chr3:132184093	A	T	0.53	41627	0.02	0.0008	2.17
RP11-2N1.3	rs12454268	chr18:57382663	T	C	0.63	37751	0.02	0.0012	2.17
OR5V1	rs9257802	chr6:29343355	C	T	0.8	41744	0.08	0.0014	2.17
ZNF423	rs2047936	chr16:49864807	A	G	0.49	41696	0.08	0.0016	2.17
ZBTB7C	rs78384219	chr18:45672896	C	T	0.81	41303	0.06	-0.0016	2.17
USP45	rs12196814	chr6:99909915	T	C	0.78	37740	0.02	-0.0014	2.17
HLA-N	rs3130374	chr6:30321336	C	T	0.86	41717	0.06	0.0017	2.17
SETBP1	rs8091505	chr18:42368549	C	A	0.8	41695	0.04	0.0018	2.17
PAX7	rs2282710	chr1:18987883	T	C	0.47	41667	0.02	0.0013	2.17
TPGS2	rs11660414	chr18:34376565	C	T	0.84	41776	0.08	0.0017	2.17
ZSWIM6	rs62368667	chr5:60748021	C	T	0.74	41322	0.02	-0.0011	2.17
DEPDC1B	rs12187325	chr5:59992279	T	C	0.91	41339	0.02	-0.002	2.17
RP11-268I9.4	rs16960907	chr18:19484180	C	T	0.32	41718	0.04	0.0025	2.17
CTC-465D4.1	rs7960934	chr12:20334200	A	G	0.54	41674	0.02	0.0012	2.17
ZNF605	rs13273	chr12:133498344	G	A	0.8	41628	0.04	-0.0017	2.17
PSORS1C1	rs3130985	chr6:31085356	C	T	0.85	41720	0.04	0.0017	2.16
RP11-319E12.1	rs76817375	chr4:58300259	C	A	0.92	41364	0.02	-0.0026	2.16
AP000696.2	rs9983037	chr21:38039382	C	T	0.55	41685	0.02	-0.0009	2.16
XKR6	rs6986002	chr8:11002093	C	T	0.52	41669	0.04	-0.0009	2.16
PGBD1	rs6901575	chr6:28250984	G	A	0.84	41747	0.04	-0.003	2.16
ARHGAP23	rs12051906	chr17:36613608	T	G	0.74	41677	0.02	0.0028	2.16
RP11-97C18.1	rs115759480	chr1:104417058	A	C	0.98	39491	0.02	-0.0046	2.16
HLA-DQA1	rs28383233	chr6:32584153	G	A	0.42	37846	0.04	-0.0014	2.16
LRRC71	rs41273221	chr1:156890672	T	C	0.84	41598	0.04	-0.0033	2.16
HCP5	rs2523700	chr6:31453029	G	C	0.69	41745	0.06	0.001	2.16
CTD-2160D9.1	rs17167343	chr5:99221814	G	A	0.87	41687	0.02	-0.0017	2.16
HCG20	rs3095336	chr6:30738446	G	A	0.85	41732	0.08	0.0017	2.16
ARHGEF11	rs11806313	chr1:156933962	A	G	0.84	41699	0.04	-0.0033	2.16
AC133680.1	rs13072946	chr3:24865107	C	T	0.67	41674	0.04	-0.0009	2.16
C1orf53	rs6678151	chr1:197811282	A	C	0.19	37856	0.02	-0.0029	2.16
PDE8A	rs1532776	chr15:85624614	C	T	0.72	41652	0.08	0.0062	2.16
RP11-230B22.1	rs12130333	chr1:63191777	C	T	0.79	41742	0.08	-0.004	2.16
PALLD	rs62333926	chr4:169679449	G	A	0.82	41738	0.06	-0.0054	2.16
FAM66D	rs75619199	chr8:12009597	A	G	0.97	41587	0.02	-0.0052	2.15
AC003084.2	rs10487381	chr7:117629898	G	A	0.8	41288	0.06	-0.0013	2.15
PTCH1	rs16909974	chr9:98306920	A	G	0.66	41268	0.04	-0.0009	2.15
TET1	rs7896856	chr10:70408726	A	G	0.93	41740	0.08	-0.0014	2.15
GABBR2	rs13298759	chr9:101335218	A	G	0.83	41711	0.04	-0.002	2.15
ZSCAN26	rs2799079	chr6:28235176	A	C	0.84	41609	0.02	-0.003	2.15
TCF19	rs7750641	chr6:31129310	C	T	0.85	41761	0.06	0.0017	2.15
STAB1	rs1010553	chr3:52540773	T	C	0.51	41736	0.18	0.0009	2.15
ZMYM2	rs7989434	chr13:20493667	T	C	0.97	41605	0.04	-0.0029	2.15
CTD-3023L14.3	rs7826660	chr8:8379107	C	A	0.51	41654	0.04	0.0023	2.15
ZZEF1	rs2727075	chr17:3994170	T	C	0.39	41696	0.04	-0.0008	2.15
RPTOR	rs60180082	chr17:78916179	G	A	0.98	41767	0.02	0.008	2.15
ANO2	rs11832095	chr12:5923367	G	A	0.65	41654	0.04	0.0011	2.15
RNF213	rs17857135	chr17:78262161	T	C	0.82	41614	0.02	-0.0026	2.15
CASC4	rs2412864	chr15:44598642	T	C	0.81	41619	0.02	0.0013	2.15
RP11-72L22.1	rs75797813	chr5:86465225	T	C	0.96	41750	0.02	0.0034	2.15
RP5-900K19.2	rs17161692	chr7:98953863	C	T	0.93	41612	0.06	0.0022	2.15
SPHKAP	rs4973077	chr2:229089087	T	C	0.41	41623	0.02	0.0025	2.15
AC012363.12	rs1437421	chr2:120975831	C	A	0.33	41718	0.02	-0.0023	2.15
APOE	rs429358	chr19:45411941	T	C	0.85	35860	0.02	-0.0011	2.14
DIAPH3	rs12429983	chr13:60227364	G	C	0.38	41675	0.02	0.0015	2.14
LIMS1	rs10164699	chr2:109249886	T	C	0.55	41594	0.18	-0.0013	2.14
AC092594.1	rs72780755	chr2:19179852	T	C	0.96	41763	0.08	-0.0138	2.14
TMEM229B	rs146416314	chr14:67930521	T	C	0.99	41703	0.02	0.0033	2.14
PBRM1	rs13083798	chr3:52649748	A	G	0.51	41677	0.1	-0.0049	2.14
LINC00243	rs1264353	chr6:30787762	C	A	0.85	41703	0.1	0.0017	2.14
HCG19P	rs3130377	chr6:30323393	C	T	0.87	41725	0.06	0.0018	2.14
NUP210L	rs12048137	chr1:153992734	T	G	0.72	41738	0.08	0.0011	2.14
TPGS2	rs11662148	chr18:34408423	A	C	0.84	41700	0.08	0.002	2.14
EFHB	rs874983	chr3:19935008	A	G	0.57	41632	0.02	-0.0007	2.14
ANKFY1	rs8071596	chr17:4157057	A	G	0.62	41573	0.02	0.0008	2.14
XKR6	rs10087081	chr8:10974917	C	T	0.53	41704	0.02	-0.0024	2.14
MICB	rs2516415	chr6:31459742	G	A	0.68	41767	0.06	0.001	2.14
MCC	rs17135488	chr5:112583438	A	G	0.87	41706	0.02	-0.0018	2.14
TERT	rs2853677	chr5:1287194	G	A	0.42	41697	0.02	-0.0013	2.14
ZSCAN25	rs1859690	chr7:99227172	A	G	0.93	41766	0.02	0.0021	2.13
CSMD1	rs4242497	chr8:4834787	G	A	0.63	41698	0.02	0.001	2.13
HK3	rs35610191	chr5:176316455	C	T	0.96	41761	0.02	-0.0025	2.13
CTB-164N12.1	rs7722022	chr5:172934898	C	A	0.61	41751	0.02	-0.0008	2.13
ITGA2B	rs850730	chr17:42454463	G	C	0.63	37798	0.06	-0.001	2.13
AC007381.3	rs1553933	chr2:60509080	C	T	0.41	41646	0.02	-0.0011	2.13
ARIH2	rs62262466	chr3:48989644	G	A	0.92	41660	0.02	-0.0022	2.13
NDRG1	rs2977499	chr8:134279775	T	C	0.72	41731	0.02	0.0011	2.13
PCMTD1	rs62499409	chr8:52784653	T	C	0.97	41723	0.02	-0.003	2.13
SPTBN1	rs2229503	chr2:54858664	C	T	0.82	41745	0.14	0.0013	2.13
AC013439.4	rs112251658	chr2:190370004	G	A	0.98	41774	0.02	-0.0027	2.13
RP4-533D7.6	rs785484	chr1:46574015	T	C	0.3	41722	0.04	-0.0012	2.13
CHCHD9	rs17199301	chr9:82011447	C	T	0.78	41521	0.02	-0.001	2.13
ANKRD44	rs12619296	chr2:198148767	A	G	0.4	41649	0.04	-0.0015	2.13
GPN2	rs3170660	chr1:27210721	T	C	0.38	41746	0.02	-0.0011	2.13
VWA5B1	rs7530055	chr1:20639207	G	T	0.9	41685	0.02	0.0019	2.13
ZEB2	rs62169222	chr2:145232865	C	T	0.98	41725	0.02	0.0038	2.13
MLH3	rs175080	chr14:75513828	G	A	0.53	41396	0.04	-0.0011	2.13
PRRC2A	rs11229	chr6:31603770	A	G	0.8	41745	0.02	-0.0039	2.13
TRDN	rs77927925	chr6:123918251	T	C	0.95	40516	0.02	0.002	2.13
POLR2B	rs3733309	chr4:57857188	A	G	0.86	41698	0.06	-0.0019	2.13
WNT3	rs11657305	chr17:44908300	A	G	0.73	41382	0.02	0.0008	2.13
RP11-90M5.5	rs9314986	chr13:30458737	G	T	0.33	41616	0.02	0.0011	2.13
AC009476.1	rs114316986	chr2:147054183	T	C	0.97	41734	0.02	0.0034	2.13
RHOA	rs62259941	chr3:49415301	G	A	0.92	41611	0.02	-0.0022	2.12
CPAMD8	rs56408444	chr19:17017878	G	A	0.8	41765	0.02	-0.0016	2.12
VTI1A	rs5018094	chr10:114291297	G	A	0.06	41722	0.02	0.0048	2.12
RP11-36B6.2	rs7788240	chr7:130540408	G	T	0.94	41736	0.1	0.002	2.12
PRRC2A	rs2736157	chr6:31600820	A	G	0.81	41608	0.02	-0.0039	2.12
[truncated: 4,648 more rows]
